# Supplementary material for: Patchiness of plankton ecosystem structure due to nutrient mixing along the shelf edge in the North Sea
Source: Sci Rep. 2025 Jan 7;15:1183. doi: 10.1038/s41598-024-83811-8 (PMC11707148; doi:10.1038/s41598-024-83811-8)
Supplement: Supplementary file 1 — Supplementary Information 1. [file 41598_2024_83811_MOESM1_ESM.xlsx]

## Sheet: chla
Description: Total chlorophyll (gff) at the surface and DCM (gff_surface and gff_DCM). Ratios of total chlorophyll a at the surface over total chlorophyll a at the DCM (when total chlorophyll a was higher at the surface than deeper in the water column, the maximum chlorophyll a value deeper than 5m was taken as DCM values). Ratio_chl10 is the percentage of chlorophyll captured on a 10 um filter. …
transect	station	bottom depth (m)	latitude (°N)	longitude (°E)	gff_surface	gff_DCM	ratio chl a at surface/DCM	ratio_chl>=10um
2	9	464	57.75	7.77	0.24	0.56	0.43	0.38
2	10	378	57.66	7.78	0.33	1.17	0.28	0.18
2	12	247	57.57	7.76	0.25	0.86	0.29	0.16
2	13	158	57.47	7.78	0.26	0.5	0.52	0.08
2	14	106	57.39	7.75	0.3	0.23	1.3	0.17
2	15	61	57.32	7.75	0.21	2.04	0.1	0.19
2	16	55	57.22	7.75	0.25	15.05	0.02	0.4
2	17	43	57.13	7.76	0.18	3.68	0.05	0.44
3	18	33	56.99	7.27	0.29	7.97	0.04	0.48
3	19	36	57.09	7.27	0.34	8.43	0.04	0.29
3	20	58	57.17	7.26	0.34	3.14	0.11	0.06
2	21	54	57.21	7.78	0.17	0.41	0.41	0.29
2	22	42	57.11	7.75	0.24	5.08	0.05	0.21
2	23	45	57.15	7.76	0.54	2.27	0.24	0.07
2	25	52	57.18	7.77	0.41	6.31	0.06	0.68
2	26	54	57.21	7.78	0.44	6.43	0.07	0.14
2	27	51	57.24	7.77	3.33	0.53	6.28	0.16
2	28	54	57.27	7.76	0.38	0.31	1.23	0.05
2	29	54	57.27	7.75	0.29	0.47	0.62	0.1
2	30	58	57.28	7.76	0.16	0.83	0.19	0.19
2	31	62	57.31	7.78	0.16	0.19	0.84	0.25
2	32	60	57.32	7.77	0.1	0.34	0.29	0.3
2	33	68	57.34	7.76	0.14	0.5	0.28	0.14
2	34	71	57.35	7.78	0.22	0.81	0.27	0.05
2	36	73	57.36	7.77	0.14	0.31	0.45	0.21
2	37	86	57.38	7.77	0.15	0.08	1.88	0.2
2	38	104	57.39	7.76	0.23	0.07	3.29	0.22
2	39	121	57.42	7.77	0.11	0.48	0.23	0.36
2	40	145	57.45	7.78	0.05	0.26	0.19	1
2	41	166	57.48	7.76	0.18	0.86	0.21	0.28
3	43	33	57	7.26	0.23	4.69	0.05	0.09
3	44	34	57.09	7.25	0.17	8.07	0.02	0.29
3	45	60	57.18	7.27	0.28	1.75	0.16	0.11
3	46	62	57.27	7.27	0.23	1.11	0.21	0.13
3	47	92	57.36	7.27	0.37	0.64	0.58	0.11
3	48	131	57.45	7.26	0.2	0.66	0.3	0.2
3	49	245	57.54	7.27	0.07	0.92	0.08	0.29
3	50	299	57.63	7.26	0.37	1.87	0.2	0.08
3	51	360	57.72	7.26	0.14	1.59	0.09	0.14
4	52	360	57.82	6.76	0.1	0.85	0.12	0.2
4	53	321	57.72	6.77	0.07	0.14	0.5	0.43
4	54	313	57.63	6.78	0.47	0.83	0.57	0.13
4	55	172	57.54	6.77	0.27	1.4	0.19	0.07
4	56	124	57.45	6.77	0.18	0.15	1.2	0.06
4	57	96	57.36	6.78	0.11	0.4	0.27	0.36
4	58	71	57.28	6.78	0.12	0.45	0.27	NA
4	59	65	57.18	6.77	0.02	1.33	0.02	0
2	62	57	57.29	7.76	0.16	0.65	0.25	0.06
4	72	36	56.82	6.77	0.13	7.73	0.02	0.23
4	73	39	56.91	6.77	0.17	2.77	0.06	0.18
4	74	45	57	6.78	0.19	1.88	0.1	0.11
4	75	57	57.09	6.78	0.13	1.1	0.12	0.31
4	76	65	57.18	6.78	0.28	2.47	0.11	0.07
4	77	71	57.27	6.77	0.16	0.63	0.25	0.31
4	78	96	57.36	6.78	0.2	0.74	0.27	0.05
4	79	126	57.45	6.78	0.12	0.92	0.13	0.17
4	80	172	57.54	6.77	0.15	1.42	0.11	0.07
4	82	320	57.63	6.78	0.16	1.11	0.14	0.06
4	83	321	57.72	6.77	0.13	1.73	0.08	0.15
4	84	354	57.81	6.73	1.95	0.41	4.76	0.62
5	85	307	57.88	6.27	0.23	1.87	0.12	0.04
5	86	280	57.78	6.27	0.09	1.04	0.09	0.11
5	87	267	57.69	6.28	0.09	1.32	0.07	0
5	88	154	57.6	6.28	0.1	1.45	0.07	0
5	90	92	57.51	6.28	0.18	0.9	0.2	0.06
5	91	88	57.42	6.28	0.2	0.2	1	0.05
5	92	76	57.33	6.28	0.16	0.4	0.4	0.06
5	93	73	57.25	6.27	0.13	1.51	0.09	0.15
5	94	68	57.15	6.29	0.12	0.59	0.2	0.33
5	95	63	57.06	6.28	0.15	1.02	0.15	0.33
5	96	56	56.97	6.29	0.18	1.84	0.1	0.11
5	97	50	56.88	6.28	0.31	4.87	0.06	0.1
5	98	50	56.79	6.29	0.42	4.74	0.09	0.19
5	99	50	56.7	6.28	NA	NA	NA	0.18
5	100	45	56.61	6.28	0.24	2.63	0.09	0.25
5	101	37	56.52	6.28	0.29	5.43	0.05	0.14
5	102	41	56.43	6.29	0.24	3.97	0.06	0.25
5	103	46	56.35	6.3	0.15	2.23	0.07	0.27
5	104	43	56.26	6.29	0.21	2.92	0.07	0.1
4	107	40	56.55	6.77	0.13	4.53	0.03	0.15
4	108	41	56.64	6.78	0.22	4.85	0.05	0.09
4	109	41	56.73	6.77	0.39	3.32	0.12	0.38
4	126	321	57.72	6.77	0.86	3.21	0.27	NA
