# Supplementary material for: Patchiness of plankton ecosystem structure due to nutrient mixing along the shelf edge in the North Sea
Source: Sci Rep. 2025 Jan 7;15:1183. doi: 10.1038/s41598-024-83811-8 (PMC11707148; doi:10.1038/s41598-024-83811-8)
Supplement: Supplementary file 2 — Supplementary Information 2. [file 41598_2024_83811_MOESM2_ESM.xlsx]

## Sheet: cope_size_abd
Description: Mean abundance per taxa and equivalent circular diameter (ECD) size (mm)
transect	station	latitude (°N)	longitude (°E)	bottom depth (m)	taxa	size (ECD; mm)	mean abundance (m-3)
1	11	57.829	8.245	516	Calanus	(0.5,1]	3.929
1	11	57.829	8.245	516	Calanus	(1,1.5]	7.673
1	11	57.829	8.245	516	Calanus	(1.5,2]	21.189
1	11	57.829	8.245	516	Calanus	(2,3]	1.536
1	11	57.829	8.245	516	Calanus	<0.5	0
1	11	57.829	8.245	516	Calanus	>3	0.176
1	11	57.829	8.245	516	Oithona	(0.5,1]	10.556
1	11	57.829	8.245	516	Oithona	(1,1.5]	0.312
1	11	57.829	8.245	516	Oithona	(1.5,2]	0
1	11	57.829	8.245	516	Oithona	(2,3]	0
1	11	57.829	8.245	516	Oithona	<0.5	1.18
1	11	57.829	8.245	516	Oithona	>3	0
1	11	57.829	8.245	516	Pseudocalanus	(0.5,1]	22.733
1	11	57.829	8.245	516	Pseudocalanus	(1,1.5]	0
1	11	57.829	8.245	516	Pseudocalanus	(1.5,2]	0
1	11	57.829	8.245	516	Pseudocalanus	(2,3]	0
1	11	57.829	8.245	516	Pseudocalanus	<0.5	0
1	11	57.829	8.245	516	Pseudocalanus	>3	0
1	11	57.829	8.245	516	Temora	(0.5,1]	37.239
1	11	57.829	8.245	516	Temora	(1,1.5]	4.672
1	11	57.829	8.245	516	Temora	(1.5,2]	0
1	11	57.829	8.245	516	Temora	(2,3]	0
1	11	57.829	8.245	516	Temora	<0.5	0
1	11	57.829	8.245	516	Temora	>3	0
1	11	57.829	8.245	516	Calanus	(0.5,1]	0.183
1	11	57.829	8.245	516	Calanus	(1,1.5]	0.621
1	11	57.829	8.245	516	Calanus	(1.5,2]	1.171
1	11	57.829	8.245	516	Calanus	(2,3]	0.308
1	11	57.829	8.245	516	Calanus	<0.5	0
1	11	57.829	8.245	516	Calanus	>3	0.026
1	11	57.829	8.245	516	Oithona	(0.5,1]	2.52
1	11	57.829	8.245	516	Oithona	(1,1.5]	0
1	11	57.829	8.245	516	Oithona	(1.5,2]	0
1	11	57.829	8.245	516	Oithona	(2,3]	0
1	11	57.829	8.245	516	Oithona	<0.5	0.175
1	11	57.829	8.245	516	Oithona	>3	0
1	11	57.829	8.245	516	Pseudocalanus	(0.5,1]	1.103
1	11	57.829	8.245	516	Pseudocalanus	(1,1.5]	0
1	11	57.829	8.245	516	Pseudocalanus	(1.5,2]	0
1	11	57.829	8.245	516	Pseudocalanus	(2,3]	0
1	11	57.829	8.245	516	Pseudocalanus	<0.5	0
1	11	57.829	8.245	516	Pseudocalanus	>3	0
1	11	57.829	8.245	516	Temora	(0.5,1]	0.829
1	11	57.829	8.245	516	Temora	(1,1.5]	0.115
1	11	57.829	8.245	516	Temora	(1.5,2]	0
1	11	57.829	8.245	516	Temora	(2,3]	0
1	11	57.829	8.245	516	Temora	<0.5	0
1	11	57.829	8.245	516	Temora	>3	0
1	11	57.829	8.245	516	Calanus	(0.5,1]	0.021
1	11	57.829	8.245	516	Calanus	(1,1.5]	0.057
1	11	57.829	8.245	516	Calanus	(1.5,2]	0.173
1	11	57.829	8.245	516	Calanus	(2,3]	0.037
1	11	57.829	8.245	516	Calanus	<0.5	0
1	11	57.829	8.245	516	Calanus	>3	0.007
1	11	57.829	8.245	516	Oithona	(0.5,1]	0.199
1	11	57.829	8.245	516	Oithona	(1,1.5]	0
1	11	57.829	8.245	516	Oithona	(1.5,2]	0
1	11	57.829	8.245	516	Oithona	(2,3]	0
1	11	57.829	8.245	516	Oithona	<0.5	0.003
1	11	57.829	8.245	516	Oithona	>3	0
1	11	57.829	8.245	516	Pseudocalanus	(0.5,1]	0.053
1	11	57.829	8.245	516	Pseudocalanus	(1,1.5]	0.001
1	11	57.829	8.245	516	Pseudocalanus	(1.5,2]	0
1	11	57.829	8.245	516	Pseudocalanus	(2,3]	0
1	11	57.829	8.245	516	Pseudocalanus	<0.5	0
1	11	57.829	8.245	516	Pseudocalanus	>3	0
1	11	57.829	8.245	516	Temora	(0.5,1]	0.024
1	11	57.829	8.245	516	Temora	(1,1.5]	0.006
1	11	57.829	8.245	516	Temora	(1.5,2]	0
1	11	57.829	8.245	516	Temora	(2,3]	0
1	11	57.829	8.245	516	Temora	<0.5	0
1	11	57.829	8.245	516	Temora	>3	0
1	11	57.829	8.245	516	Calanus	(0.5,1]	0.006
1	11	57.829	8.245	516	Calanus	(1,1.5]	0.059
1	11	57.829	8.245	516	Calanus	(1.5,2]	0.267
1	11	57.829	8.245	516	Calanus	(2,3]	0.017
1	11	57.829	8.245	516	Calanus	<0.5	0
1	11	57.829	8.245	516	Calanus	>3	0
1	11	57.829	8.245	516	Oithona	(0.5,1]	0.13
1	11	57.829	8.245	516	Oithona	(1,1.5]	0
1	11	57.829	8.245	516	Oithona	(1.5,2]	0
1	11	57.829	8.245	516	Oithona	(2,3]	0
1	11	57.829	8.245	516	Oithona	<0.5	0.003
1	11	57.829	8.245	516	Oithona	>3	0
1	11	57.829	8.245	516	Pseudocalanus	(0.5,1]	0.014
1	11	57.829	8.245	516	Pseudocalanus	(1,1.5]	0
1	11	57.829	8.245	516	Pseudocalanus	(1.5,2]	0
1	11	57.829	8.245	516	Pseudocalanus	(2,3]	0.002
1	11	57.829	8.245	516	Pseudocalanus	<0.5	0
1	11	57.829	8.245	516	Pseudocalanus	>3	0
1	11	57.829	8.245	516	Temora	(0.5,1]	0.018
1	11	57.829	8.245	516	Temora	(1,1.5]	0.003
1	11	57.829	8.245	516	Temora	(1.5,2]	0
1	11	57.829	8.245	516	Temora	(2,3]	0
1	11	57.829	8.245	516	Temora	<0.5	0
1	11	57.829	8.245	516	Temora	>3	0
1	11	57.829	8.245	516	Calanus	(0.5,1]	0.093
1	11	57.829	8.245	516	Calanus	(1,1.5]	0.09
1	11	57.829	8.245	516	Calanus	(1.5,2]	1.023
1	11	57.829	8.245	516	Calanus	(2,3]	0.09
1	11	57.829	8.245	516	Calanus	<0.5	0
1	11	57.829	8.245	516	Calanus	>3	0.015
1	11	57.829	8.245	516	Oithona	(0.5,1]	0.037
1	11	57.829	8.245	516	Oithona	(1,1.5]	0
1	11	57.829	8.245	516	Oithona	(1.5,2]	0
1	11	57.829	8.245	516	Oithona	(2,3]	0
1	11	57.829	8.245	516	Oithona	<0.5	0
1	11	57.829	8.245	516	Oithona	>3	0
1	11	57.829	8.245	516	Pseudocalanus	(0.5,1]	0.025
1	11	57.829	8.245	516	Pseudocalanus	(1,1.5]	0
1	11	57.829	8.245	516	Pseudocalanus	(1.5,2]	0
1	11	57.829	8.245	516	Pseudocalanus	(2,3]	0
1	11	57.829	8.245	516	Pseudocalanus	<0.5	0
1	11	57.829	8.245	516	Pseudocalanus	>3	0
1	11	57.829	8.245	516	Temora	(0.5,1]	0.032
1	11	57.829	8.245	516	Temora	(1,1.5]	0.006
1	11	57.829	8.245	516	Temora	(1.5,2]	0
1	11	57.829	8.245	516	Temora	(2,3]	0
1	11	57.829	8.245	516	Temora	<0.5	0
1	11	57.829	8.245	516	Temora	>3	0
2	42	57.122	7.755	40	Calanus	(0.5,1]	4.152
2	42	57.122	7.755	40	Calanus	(1,1.5]	4.607
2	42	57.122	7.755	40	Calanus	(1.5,2]	4.946
2	42	57.122	7.755	40	Calanus	(2,2.5]	0.474
2	42	57.122	7.755	40	Calanus	<0.5	0
2	42	57.122	7.755	40	Oithona	(0.5,1]	11.671
2	42	57.122	7.755	40	Oithona	(1,1.5]	0.156
2	42	57.122	7.755	40	Oithona	(1.5,2]	0
2	42	57.122	7.755	40	Oithona	(2,2.5]	0
2	42	57.122	7.755	40	Oithona	<0.5	2.846
2	42	57.122	7.755	40	Pseudocalanus	(0.5,1]	4.504
2	42	57.122	7.755	40	Pseudocalanus	(1,1.5]	0
2	42	57.122	7.755	40	Pseudocalanus	(1.5,2]	0
2	42	57.122	7.755	40	Pseudocalanus	(2,2.5]	0
2	42	57.122	7.755	40	Pseudocalanus	<0.5	0
2	42	57.122	7.755	40	Temora	(0.5,1]	7.543
2	42	57.122	7.755	40	Temora	(1,1.5]	1.335
2	42	57.122	7.755	40	Temora	(1.5,2]	0
2	42	57.122	7.755	40	Temora	(2,2.5]	0
2	42	57.122	7.755	40	Temora	<0.5	0
2	42	57.122	7.755	40	Calanus	(0.5,1]	1.764
2	42	57.122	7.755	40	Calanus	(1,1.5]	1.964
2	42	57.122	7.755	40	Calanus	(1.5,2]	6.753
2	42	57.122	7.755	40	Calanus	(2,2.5]	0.717
2	42	57.122	7.755	40	Calanus	<0.5	0
2	42	57.122	7.755	40	Oithona	(0.5,1]	4.324
2	42	57.122	7.755	40	Oithona	(1,1.5]	0
2	42	57.122	7.755	40	Oithona	(1.5,2]	0
2	42	57.122	7.755	40	Oithona	(2,2.5]	0
2	42	57.122	7.755	40	Oithona	<0.5	1.36
2	42	57.122	7.755	40	Pseudocalanus	(0.5,1]	5.747
2	42	57.122	7.755	40	Pseudocalanus	(1,1.5]	0.617
2	42	57.122	7.755	40	Pseudocalanus	(1.5,2]	0
2	42	57.122	7.755	40	Pseudocalanus	(2,2.5]	0
2	42	57.122	7.755	40	Pseudocalanus	<0.5	0
2	42	57.122	7.755	40	Temora	(0.5,1]	17.747
2	42	57.122	7.755	40	Temora	(1,1.5]	2.737
2	42	57.122	7.755	40	Temora	(1.5,2]	0
2	42	57.122	7.755	40	Temora	(2,2.5]	0
2	42	57.122	7.755	40	Temora	<0.5	0
2	24	57.211	7.75	54	Calanus	(0.5,1]	2.258
2	24	57.211	7.75	54	Calanus	(1,1.5]	3.87
2	24	57.211	7.75	54	Calanus	(1.5,2]	6.814
2	24	57.211	7.75	54	Calanus	(2,2.5]	1.457
2	24	57.211	7.75	54	Calanus	<0.5	0
2	24	57.211	7.75	54	Oithona	(0.5,1]	4.969
2	24	57.211	7.75	54	Oithona	(1,1.5]	0
2	24	57.211	7.75	54	Oithona	(1.5,2]	0
2	24	57.211	7.75	54	Oithona	(2,2.5]	0
2	24	57.211	7.75	54	Oithona	<0.5	1.504
2	24	57.211	7.75	54	Pseudocalanus	(0.5,1]	8.073
2	24	57.211	7.75	54	Pseudocalanus	(1,1.5]	0
2	24	57.211	7.75	54	Pseudocalanus	(1.5,2]	0
2	24	57.211	7.75	54	Pseudocalanus	(2,2.5]	0
2	24	57.211	7.75	54	Pseudocalanus	<0.5	0
2	24	57.211	7.75	54	Temora	(0.5,1]	11.295
2	24	57.211	7.75	54	Temora	(1,1.5]	1.275
2	24	57.211	7.75	54	Temora	(1.5,2]	0
2	24	57.211	7.75	54	Temora	(2,2.5]	0
2	24	57.211	7.75	54	Temora	<0.5	0
2	24	57.211	7.75	54	Calanus	(0.5,1]	4.341
2	24	57.211	7.75	54	Calanus	(1,1.5]	2.457
2	24	57.211	7.75	54	Calanus	(1.5,2]	16.982
2	24	57.211	7.75	54	Calanus	(2,2.5]	1.623
2	24	57.211	7.75	54	Calanus	<0.5	0
2	24	57.211	7.75	54	Oithona	(0.5,1]	7.332
2	24	57.211	7.75	54	Oithona	(1,1.5]	0
2	24	57.211	7.75	54	Oithona	(1.5,2]	0
2	24	57.211	7.75	54	Oithona	(2,2.5]	0
2	24	57.211	7.75	54	Oithona	<0.5	1.916
2	24	57.211	7.75	54	Pseudocalanus	(0.5,1]	10.661
2	24	57.211	7.75	54	Pseudocalanus	(1,1.5]	0
2	24	57.211	7.75	54	Pseudocalanus	(1.5,2]	0
2	24	57.211	7.75	54	Pseudocalanus	(2,2.5]	0
2	24	57.211	7.75	54	Pseudocalanus	<0.5	0
2	24	57.211	7.75	54	Temora	(0.5,1]	28.309
2	24	57.211	7.75	54	Temora	(1,1.5]	5.639
2	24	57.211	7.75	54	Temora	(1.5,2]	0
2	24	57.211	7.75	54	Temora	(2,2.5]	0
2	24	57.211	7.75	54	Temora	<0.5	0
2	62	57.286	7.762	57.286	Calanus	(0.5,1]	4.208
2	62	57.286	7.762	57.286	Calanus	(1,1.5]	16.919
2	62	57.286	7.762	57.286	Calanus	(1.5,2]	42.186
2	62	57.286	7.762	57.286	Calanus	(2,2.5]	6.622
2	62	57.286	7.762	57.286	Calanus	<0.5	0
2	62	57.286	7.762	57.286	Oithona	(0.5,1]	31.542
2	62	57.286	7.762	57.286	Oithona	(1,1.5]	0.311
2	62	57.286	7.762	57.286	Oithona	(1.5,2]	0
2	62	57.286	7.762	57.286	Oithona	(2,2.5]	0
2	62	57.286	7.762	57.286	Oithona	<0.5	7.525
2	62	57.286	7.762	57.286	Pseudocalanus	(0.5,1]	13.875
2	62	57.286	7.762	57.286	Pseudocalanus	(1,1.5]	0
2	62	57.286	7.762	57.286	Pseudocalanus	(1.5,2]	0
2	62	57.286	7.762	57.286	Pseudocalanus	(2,2.5]	0
2	62	57.286	7.762	57.286	Pseudocalanus	<0.5	0
2	62	57.286	7.762	57.286	Temora	(0.5,1]	5.725
2	62	57.286	7.762	57.286	Temora	(1,1.5]	2.889
2	62	57.286	7.762	57.286	Temora	(1.5,2]	0
2	62	57.286	7.762	57.286	Temora	(2,2.5]	0
2	62	57.286	7.762	57.286	Temora	<0.5	0
2	62	57.286	7.762	57.286	Calanus	(0.5,1]	0.408
2	62	57.286	7.762	57.286	Calanus	(1,1.5]	8.797
2	62	57.286	7.762	57.286	Calanus	(1.5,2]	41.82
2	62	57.286	7.762	57.286	Calanus	(2,2.5]	2.992
2	62	57.286	7.762	57.286	Calanus	<0.5	0
2	62	57.286	7.762	57.286	Oithona	(0.5,1]	17.438
2	62	57.286	7.762	57.286	Oithona	(1,1.5]	0
2	62	57.286	7.762	57.286	Oithona	(1.5,2]	0
2	62	57.286	7.762	57.286	Oithona	(2,2.5]	0
2	62	57.286	7.762	57.286	Oithona	<0.5	1.668
2	62	57.286	7.762	57.286	Pseudocalanus	(0.5,1]	13.033
2	62	57.286	7.762	57.286	Pseudocalanus	(1,1.5]	0
2	62	57.286	7.762	57.286	Pseudocalanus	(1.5,2]	0
2	62	57.286	7.762	57.286	Pseudocalanus	(2,2.5]	0
2	62	57.286	7.762	57.286	Pseudocalanus	<0.5	0
2	62	57.286	7.762	57.286	Temora	(0.5,1]	6.095
2	62	57.286	7.762	57.286	Temora	(1,1.5]	1.435
2	62	57.286	7.762	57.286	Temora	(1.5,2]	0
2	62	57.286	7.762	57.286	Temora	(2,2.5]	0
2	62	57.286	7.762	57.286	Temora	<0.5	0
2	62	57.286	7.762	57.286	Calanus	(0.5,1]	1.008
2	62	57.286	7.762	57.286	Calanus	(1,1.5]	4.879
2	62	57.286	7.762	57.286	Calanus	(1.5,2]	27.469
2	62	57.286	7.762	57.286	Calanus	(2,2.5]	4.816
2	62	57.286	7.762	57.286	Calanus	<0.5	0
2	62	57.286	7.762	57.286	Oithona	(0.5,1]	11.331
2	62	57.286	7.762	57.286	Oithona	(1,1.5]	0
2	62	57.286	7.762	57.286	Oithona	(1.5,2]	0
2	62	57.286	7.762	57.286	Oithona	(2,2.5]	0
2	62	57.286	7.762	57.286	Oithona	<0.5	1.065
2	62	57.286	7.762	57.286	Pseudocalanus	(0.5,1]	3.243
2	62	57.286	7.762	57.286	Pseudocalanus	(1,1.5]	0.187
2	62	57.286	7.762	57.286	Pseudocalanus	(1.5,2]	0
2	62	57.286	7.762	57.286	Pseudocalanus	(2,2.5]	0
2	62	57.286	7.762	57.286	Pseudocalanus	<0.5	0
2	62	57.286	7.762	57.286	Temora	(0.5,1]	5.657
2	62	57.286	7.762	57.286	Temora	(1,1.5]	1.459
2	62	57.286	7.762	57.286	Temora	(1.5,2]	0
2	62	57.286	7.762	57.286	Temora	(2,2.5]	0
2	62	57.286	7.762	57.286	Temora	<0.5	0
2	35	57.475	7.755	163	Calanus	(0.5,1]	3.268
2	35	57.475	7.755	163	Calanus	(1,1.5]	7.746
2	35	57.475	7.755	163	Calanus	(1.5,2]	15.16
2	35	57.475	7.755	163	Calanus	(2,2.5]	0.311
2	35	57.475	7.755	163	Calanus	<0.5	0
2	35	57.475	7.755	163	Oithona	(0.5,1]	13.557
2	35	57.475	7.755	163	Oithona	(1,1.5]	0
2	35	57.475	7.755	163	Oithona	(1.5,2]	0
2	35	57.475	7.755	163	Oithona	(2,2.5]	0
2	35	57.475	7.755	163	Oithona	<0.5	1.767
2	35	57.475	7.755	163	Pseudocalanus	(0.5,1]	10.537
2	35	57.475	7.755	163	Pseudocalanus	(1,1.5]	0.227
2	35	57.475	7.755	163	Pseudocalanus	(1.5,2]	0
2	35	57.475	7.755	163	Pseudocalanus	(2,2.5]	0
2	35	57.475	7.755	163	Pseudocalanus	<0.5	0
2	35	57.475	7.755	163	Temora	(0.5,1]	21.979
2	35	57.475	7.755	163	Temora	(1,1.5]	2.284
2	35	57.475	7.755	163	Temora	(1.5,2]	0
2	35	57.475	7.755	163	Temora	(2,2.5]	0
2	35	57.475	7.755	163	Temora	<0.5	0
2	35	57.475	7.755	163	Calanus	(0.5,1]	0.375
2	35	57.475	7.755	163	Calanus	(1,1.5]	1.987
2	35	57.475	7.755	163	Calanus	(1.5,2]	7.885
2	35	57.475	7.755	163	Calanus	(2,2.5]	0.44
2	35	57.475	7.755	163	Calanus	<0.5	0
2	35	57.475	7.755	163	Oithona	(0.5,1]	2.591
2	35	57.475	7.755	163	Oithona	(1,1.5]	0
2	35	57.475	7.755	163	Oithona	(1.5,2]	0
2	35	57.475	7.755	163	Oithona	(2,2.5]	0
2	35	57.475	7.755	163	Oithona	<0.5	0.143
2	35	57.475	7.755	163	Pseudocalanus	(0.5,1]	0.63
2	35	57.475	7.755	163	Pseudocalanus	(1,1.5]	0
2	35	57.475	7.755	163	Pseudocalanus	(1.5,2]	0.015
2	35	57.475	7.755	163	Pseudocalanus	(2,2.5]	0
2	35	57.475	7.755	163	Pseudocalanus	<0.5	0
2	35	57.475	7.755	163	Temora	(0.5,1]	0.858
2	35	57.475	7.755	163	Temora	(1,1.5]	0.185
2	35	57.475	7.755	163	Temora	(1.5,2]	0
2	35	57.475	7.755	163	Temora	(2,2.5]	0
2	35	57.475	7.755	163	Temora	<0.5	0
2	35	57.475	7.755	163	Calanus	(0.5,1]	0.014
2	35	57.475	7.755	163	Calanus	(1,1.5]	0.397
2	35	57.475	7.755	163	Calanus	(1.5,2]	0.836
2	35	57.475	7.755	163	Calanus	(2,2.5]	0.092
2	35	57.475	7.755	163	Calanus	<0.5	0
2	35	57.475	7.755	163	Oithona	(0.5,1]	0.434
2	35	57.475	7.755	163	Oithona	(1,1.5]	0
2	35	57.475	7.755	163	Oithona	(1.5,2]	0
2	35	57.475	7.755	163	Oithona	(2,2.5]	0
2	35	57.475	7.755	163	Oithona	<0.5	0.07
2	35	57.475	7.755	163	Pseudocalanus	(0.5,1]	0.086
2	35	57.475	7.755	163	Pseudocalanus	(1,1.5]	0
2	35	57.475	7.755	163	Pseudocalanus	(1.5,2]	0
2	35	57.475	7.755	163	Pseudocalanus	(2,2.5]	0
2	35	57.475	7.755	163	Pseudocalanus	<0.5	0
2	35	57.475	7.755	163	Temora	(0.5,1]	0.098
2	35	57.475	7.755	163	Temora	(1,1.5]	0.009
2	35	57.475	7.755	163	Temora	(1.5,2]	0
2	35	57.475	7.755	163	Temora	(2,2.5]	0
2	35	57.475	7.755	163	Temora	<0.5	0
3	49	57.539	7.274	245	Calanus	(0.5,1]	0.353
3	49	57.539	7.274	245	Calanus	(1,1.5]	0.633
3	49	57.539	7.274	245	Calanus	(1.5,2]	1.447
3	49	57.539	7.274	245	Calanus	(2,2.5]	0.165
3	49	57.539	7.274	245	Calanus	<0.5	0
3	49	57.539	7.274	245	Oithona	(0.5,1]	0.716
3	49	57.539	7.274	245	Oithona	(1,1.5]	0
3	49	57.539	7.274	245	Oithona	(1.5,2]	0
3	49	57.539	7.274	245	Oithona	(2,2.5]	0
3	49	57.539	7.274	245	Oithona	<0.5	0.156
3	49	57.539	7.274	245	Pseudocalanus	(0.5,1]	1.924
3	49	57.539	7.274	245	Pseudocalanus	(1,1.5]	0.017
3	49	57.539	7.274	245	Pseudocalanus	(1.5,2]	0.017
3	49	57.539	7.274	245	Pseudocalanus	(2,2.5]	0
3	49	57.539	7.274	245	Pseudocalanus	<0.5	0
3	49	57.539	7.274	245	Temora	(0.5,1]	1.834
3	49	57.539	7.274	245	Temora	(1,1.5]	0.362
3	49	57.539	7.274	245	Temora	(1.5,2]	0
3	49	57.539	7.274	245	Temora	(2,2.5]	0
3	49	57.539	7.274	245	Temora	<0.5	0
3	49	57.539	7.274	245	Calanus	(0.5,1]	0.057
3	49	57.539	7.274	245	Calanus	(1,1.5]	0.204
3	49	57.539	7.274	245	Calanus	(1.5,2]	0.132
3	49	57.539	7.274	245	Calanus	(2,2.5]	0.008
3	49	57.539	7.274	245	Calanus	<0.5	0
3	49	57.539	7.274	245	Oithona	(0.5,1]	0.314
3	49	57.539	7.274	245	Oithona	(1,1.5]	0.007
3	49	57.539	7.274	245	Oithona	(1.5,2]	0
3	49	57.539	7.274	245	Oithona	(2,2.5]	0
3	49	57.539	7.274	245	Oithona	<0.5	0.014
3	49	57.539	7.274	245	Pseudocalanus	(0.5,1]	0.123
3	49	57.539	7.274	245	Pseudocalanus	(1,1.5]	0.004
3	49	57.539	7.274	245	Pseudocalanus	(1.5,2]	0.002
3	49	57.539	7.274	245	Pseudocalanus	(2,2.5]	0
3	49	57.539	7.274	245	Pseudocalanus	<0.5	0
3	49	57.539	7.274	245	Temora	(0.5,1]	0.023
3	49	57.539	7.274	245	Temora	(1,1.5]	0.012
3	49	57.539	7.274	245	Temora	(1.5,2]	0
3	49	57.539	7.274	245	Temora	(2,2.5]	0
3	49	57.539	7.274	245	Temora	<0.5	0
3	49	57.539	7.274	245	Calanus	(0.5,1]	0.319
3	49	57.539	7.274	245	Calanus	(1,1.5]	0.509
3	49	57.539	7.274	245	Calanus	(1.5,2]	0.588
3	49	57.539	7.274	245	Calanus	(2,2.5]	0.017
3	49	57.539	7.274	245	Calanus	<0.5	0
3	49	57.539	7.274	245	Oithona	(0.5,1]	0.498
3	49	57.539	7.274	245	Oithona	(1,1.5]	0
3	49	57.539	7.274	245	Oithona	(1.5,2]	0
3	49	57.539	7.274	245	Oithona	(2,2.5]	0
3	49	57.539	7.274	245	Oithona	<0.5	0.044
3	49	57.539	7.274	245	Pseudocalanus	(0.5,1]	0.374
3	49	57.539	7.274	245	Pseudocalanus	(1,1.5]	0
3	49	57.539	7.274	245	Pseudocalanus	(1.5,2]	0
3	49	57.539	7.274	245	Pseudocalanus	(2,2.5]	0
3	49	57.539	7.274	245	Pseudocalanus	<0.5	0
3	49	57.539	7.274	245	Temora	(0.5,1]	0.158
3	49	57.539	7.274	245	Temora	(1,1.5]	0.021
3	49	57.539	7.274	245	Temora	(1.5,2]	0
3	49	57.539	7.274	245	Temora	(2,2.5]	0
3	49	57.539	7.274	245	Temora	<0.5	0
4	108	56.644	6.776	41	Calanus	(0.5,1]	7.818
4	108	56.644	6.776	41	Calanus	(1,1.5]	26.386
4	108	56.644	6.776	41	Calanus	(1.5,2]	11.621
4	108	56.644	6.776	41	Calanus	(2,2.5]	7.607
4	108	56.644	6.776	41	Calanus	<0.5	0
4	108	56.644	6.776	41	Oithona	(0.5,1]	23.972
4	108	56.644	6.776	41	Oithona	(1,1.5]	0
4	108	56.644	6.776	41	Oithona	(1.5,2]	0
4	108	56.644	6.776	41	Oithona	(2,2.5]	0
4	108	56.644	6.776	41	Oithona	<0.5	0.8
4	108	56.644	6.776	41	Pseudocalanus	(0.5,1]	11.299
4	108	56.644	6.776	41	Pseudocalanus	(1,1.5]	2.456
4	108	56.644	6.776	41	Pseudocalanus	(1.5,2]	0
4	108	56.644	6.776	41	Pseudocalanus	(2,2.5]	0
4	108	56.644	6.776	41	Pseudocalanus	<0.5	0
4	108	56.644	6.776	41	Temora	(0.5,1]	11.242
4	108	56.644	6.776	41	Temora	(1,1.5]	8.884
4	108	56.644	6.776	41	Temora	(1.5,2]	0
4	108	56.644	6.776	41	Temora	(2,2.5]	0
4	108	56.644	6.776	41	Temora	<0.5	0
4	108	56.644	6.776	41	Calanus	(0.5,1]	6.231
4	108	56.644	6.776	41	Calanus	(1,1.5]	15.832
4	108	56.644	6.776	41	Calanus	(1.5,2]	27.481
4	108	56.644	6.776	41	Calanus	(2,2.5]	4.35
4	108	56.644	6.776	41	Calanus	<0.5	0
4	108	56.644	6.776	41	Oithona	(0.5,1]	13.614
4	108	56.644	6.776	41	Oithona	(1,1.5]	0
4	108	56.644	6.776	41	Oithona	(1.5,2]	0
4	108	56.644	6.776	41	Oithona	(2,2.5]	0
4	108	56.644	6.776	41	Oithona	<0.5	3.677
4	108	56.644	6.776	41	Pseudocalanus	(0.5,1]	8.239
4	108	56.644	6.776	41	Pseudocalanus	(1,1.5]	0
4	108	56.644	6.776	41	Pseudocalanus	(1.5,2]	0
4	108	56.644	6.776	41	Pseudocalanus	(2,2.5]	0
4	108	56.644	6.776	41	Pseudocalanus	<0.5	0
4	108	56.644	6.776	41	Temora	(0.5,1]	30.26
4	108	56.644	6.776	41	Temora	(1,1.5]	15.018
4	108	56.644	6.776	41	Temora	(1.5,2]	0
4	108	56.644	6.776	41	Temora	(2,2.5]	0
4	108	56.644	6.776	41	Temora	<0.5	0
4	130	57.315	6.772	83.1	Calanus	(0.5,1]	14.825
4	130	57.315	6.772	83.1	Calanus	(1,1.5]	23.858
4	130	57.315	6.772	83.1	Calanus	(1.5,2]	20.262
4	130	57.315	6.772	83.1	Calanus	(2,2.5]	7.632
4	130	57.315	6.772	83.1	Calanus	<0.5	0
4	130	57.315	6.772	83.1	Oithona	(0.5,1]	65.175
4	130	57.315	6.772	83.1	Oithona	(1,1.5]	0.088
4	130	57.315	6.772	83.1	Oithona	(1.5,2]	0
4	130	57.315	6.772	83.1	Oithona	(2,2.5]	0
4	130	57.315	6.772	83.1	Oithona	<0.5	5.878
4	130	57.315	6.772	83.1	Pseudocalanus	(0.5,1]	29.212
4	130	57.315	6.772	83.1	Pseudocalanus	(1,1.5]	1.493
4	130	57.315	6.772	83.1	Pseudocalanus	(1.5,2]	0
4	130	57.315	6.772	83.1	Pseudocalanus	(2,2.5]	0
4	130	57.315	6.772	83.1	Pseudocalanus	<0.5	0
4	130	57.315	6.772	83.1	Temora	(0.5,1]	8.158
4	130	57.315	6.772	83.1	Temora	(1,1.5]	2.633
4	130	57.315	6.772	83.1	Temora	(1.5,2]	0.088
4	130	57.315	6.772	83.1	Temora	(2,2.5]	0
4	130	57.315	6.772	83.1	Temora	<0.5	0
4	128	57.545	7.29	80	Calanus	(0.5,1]	3.306
4	128	57.545	7.29	80	Calanus	(1,1.5]	6.694
4	128	57.545	7.29	80	Calanus	(1.5,2]	3.324
4	128	57.545	7.29	80	Calanus	(2,2.5]	1.116
4	128	57.545	7.29	80	Calanus	<0.5	0
4	128	57.545	7.29	80	Oithona	(0.5,1]	10.589
4	128	57.545	7.29	80	Oithona	(1,1.5]	0
4	128	57.545	7.29	80	Oithona	(1.5,2]	0
4	128	57.545	7.29	80	Oithona	(2,2.5]	0
4	128	57.545	7.29	80	Oithona	<0.5	1.46
4	128	57.545	7.29	80	Pseudocalanus	(0.5,1]	6.109
4	128	57.545	7.29	80	Pseudocalanus	(1,1.5]	0
4	128	57.545	7.29	80	Pseudocalanus	(1.5,2]	0.056
4	128	57.545	7.29	80	Pseudocalanus	(2,2.5]	0
4	128	57.545	7.29	80	Pseudocalanus	<0.5	0
4	128	57.545	7.29	80	Temora	(0.5,1]	1.751
4	128	57.545	7.29	80	Temora	(1,1.5]	1.084
4	128	57.545	7.29	80	Temora	(1.5,2]	0
4	128	57.545	7.29	80	Temora	(2,2.5]	0
4	128	57.545	7.29	80	Temora	<0.5	0
4	130	57.315	6.772	83.1	Calanus	(0.5,1]	2.565
4	130	57.315	6.772	83.1	Calanus	(1,1.5]	8.07
4	130	57.315	6.772	83.1	Calanus	(1.5,2]	20.373
4	130	57.315	6.772	83.1	Calanus	(2,2.5]	4.123
4	130	57.315	6.772	83.1	Calanus	<0.5	0
4	130	57.315	6.772	83.1	Oithona	(0.5,1]	13.772
4	130	57.315	6.772	83.1	Oithona	(1,1.5]	0.044
4	130	57.315	6.772	83.1	Oithona	(1.5,2]	0
4	130	57.315	6.772	83.1	Oithona	(2,2.5]	0
4	130	57.315	6.772	83.1	Oithona	<0.5	0.614
4	130	57.315	6.772	83.1	Pseudocalanus	(0.5,1]	8.443
4	130	57.315	6.772	83.1	Pseudocalanus	(1,1.5]	0
4	130	57.315	6.772	83.1	Pseudocalanus	(1.5,2]	0
4	130	57.315	6.772	83.1	Pseudocalanus	(2,2.5]	0
4	130	57.315	6.772	83.1	Pseudocalanus	<0.5	0
4	130	57.315	6.772	83.1	Temora	(0.5,1]	10.505
4	130	57.315	6.772	83.1	Temora	(1,1.5]	1.798
4	130	57.315	6.772	83.1	Temora	(1.5,2]	0
4	130	57.315	6.772	83.1	Temora	(2,2.5]	0
4	130	57.315	6.772	83.1	Temora	<0.5	0
4	130	57.315	6.772	83.1	Calanus	(0.5,1]	15.087
4	130	57.315	6.772	83.1	Calanus	(1,1.5]	19.65
4	130	57.315	6.772	83.1	Calanus	(1.5,2]	60
4	130	57.315	6.772	83.1	Calanus	(2,2.5]	7.368
4	130	57.315	6.772	83.1	Calanus	<0.5	0
4	130	57.315	6.772	83.1	Oithona	(0.5,1]	84.212
4	130	57.315	6.772	83.1	Oithona	(1,1.5]	0
4	130	57.315	6.772	83.1	Oithona	(1.5,2]	0
4	130	57.315	6.772	83.1	Oithona	(2,2.5]	0
4	130	57.315	6.772	83.1	Oithona	<0.5	3.51
4	130	57.315	6.772	83.1	Pseudocalanus	(0.5,1]	25.613
4	130	57.315	6.772	83.1	Pseudocalanus	(1,1.5]	0.352
4	130	57.315	6.772	83.1	Pseudocalanus	(1.5,2]	0.352
4	130	57.315	6.772	83.1	Pseudocalanus	(2,2.5]	0
4	130	57.315	6.772	83.1	Pseudocalanus	<0.5	0
4	130	57.315	6.772	83.1	Temora	(0.5,1]	12.982
4	130	57.315	6.772	83.1	Temora	(1,1.5]	4.035
4	130	57.315	6.772	83.1	Temora	(1.5,2]	0
4	130	57.315	6.772	83.1	Temora	(2,2.5]	0
4	130	57.315	6.772	83.1	Temora	<0.5	0
4	128	57.3201	6.77518	80	Calanus	(0.5,1]	0.851
4	128	57.3201	6.77518	80	Calanus	(1,1.5]	2.416
4	128	57.3201	6.77518	80	Calanus	(1.5,2]	5.629
4	128	57.3201	6.77518	80	Calanus	(2,2.5]	1.223
4	128	57.3201	6.77518	80	Calanus	<0.5	0
4	128	57.3201	6.77518	80	Oithona	(0.5,1]	10.192
4	128	57.3201	6.77518	80	Oithona	(1,1.5]	0
4	128	57.3201	6.77518	80	Oithona	(1.5,2]	0
4	128	57.3201	6.77518	80	Oithona	(2,2.5]	0
4	128	57.3201	6.77518	80	Oithona	<0.5	0.744
4	128	57.3201	6.77518	80	Pseudocalanus	(0.5,1]	3.557
4	128	57.3201	6.77518	80	Pseudocalanus	(1,1.5]	0.132
4	128	57.3201	6.77518	80	Pseudocalanus	(1.5,2]	0
4	128	57.3201	6.77518	80	Pseudocalanus	(2,2.5]	0
4	128	57.3201	6.77518	80	Pseudocalanus	<0.5	0
4	128	57.3201	6.77518	80	Temora	(0.5,1]	1.927
4	128	57.3201	6.77518	80	Temora	(1,1.5]	0.489
4	128	57.3201	6.77518	80	Temora	(1.5,2]	0
4	128	57.3201	6.77518	80	Temora	(2,2.5]	0
4	128	57.3201	6.77518	80	Temora	<0.5	0
4	128	57.3201	6.77518	80	Calanus	(0.5,1]	0.595
4	128	57.3201	6.77518	80	Calanus	(1,1.5]	2.406
4	128	57.3201	6.77518	80	Calanus	(1.5,2]	3.539
4	128	57.3201	6.77518	80	Calanus	(2,2.5]	0.278
4	128	57.3201	6.77518	80	Calanus	<0.5	0
4	128	57.3201	6.77518	80	Oithona	(0.5,1]	13.676
4	128	57.3201	6.77518	80	Oithona	(1,1.5]	0
4	128	57.3201	6.77518	80	Oithona	(1.5,2]	0
4	128	57.3201	6.77518	80	Oithona	(2,2.5]	0
4	128	57.3201	6.77518	80	Oithona	<0.5	0.278
4	128	57.3201	6.77518	80	Pseudocalanus	(0.5,1]	0.894
4	128	57.3201	6.77518	80	Pseudocalanus	(1,1.5]	0.029
4	128	57.3201	6.77518	80	Pseudocalanus	(1.5,2]	0.029
4	128	57.3201	6.77518	80	Pseudocalanus	(2,2.5]	0
4	128	57.3201	6.77518	80	Pseudocalanus	<0.5	0
4	128	57.3201	6.77518	80	Temora	(0.5,1]	0.239
4	128	57.3201	6.77518	80	Temora	(1,1.5]	0.154
4	128	57.3201	6.77518	80	Temora	(1.5,2]	0
4	128	57.3201	6.77518	80	Temora	(2,2.5]	0
4	128	57.3201	6.77518	80	Temora	<0.5	0
4	130	57.315	6.772	83.1	Calanus	(0.5,1]	0.386
4	130	57.315	6.772	83.1	Calanus	(1,1.5]	1.74
4	130	57.315	6.772	83.1	Calanus	(1.5,2]	5.648
4	130	57.315	6.772	83.1	Calanus	(2,2.5]	0.425
4	130	57.315	6.772	83.1	Calanus	<0.5	0
4	130	57.315	6.772	83.1	Oithona	(0.5,1]	11.174
4	130	57.315	6.772	83.1	Oithona	(1,1.5]	0.071
4	130	57.315	6.772	83.1	Oithona	(1.5,2]	0
4	130	57.315	6.772	83.1	Oithona	(2,2.5]	0
4	130	57.315	6.772	83.1	Oithona	<0.5	0.127
4	130	57.315	6.772	83.1	Pseudocalanus	(0.5,1]	1.211
4	130	57.315	6.772	83.1	Pseudocalanus	(1,1.5]	0.017
4	130	57.315	6.772	83.1	Pseudocalanus	(1.5,2]	0.014
4	130	57.315	6.772	83.1	Pseudocalanus	(2,2.5]	0
4	130	57.315	6.772	83.1	Pseudocalanus	<0.5	0
4	130	57.315	6.772	83.1	Temora	(0.5,1]	0.215
4	130	57.315	6.772	83.1	Temora	(1,1.5]	0.106
4	130	57.315	6.772	83.1	Temora	(1.5,2]	0
4	130	57.315	6.772	83.1	Temora	(2,2.5]	0
4	130	57.315	6.772	83.1	Temora	<0.5	0
4	80	57.537	6.769	172	Calanus	(0.5,1]	5.613
4	80	57.537	6.769	172	Calanus	(1,1.5]	18.245
4	80	57.537	6.769	172	Calanus	(1.5,2]	32.456
4	80	57.537	6.769	172	Calanus	(2,2.5]	1.403
4	80	57.537	6.769	172	Calanus	<0.5	0
4	80	57.537	6.769	172	Oithona	(0.5,1]	21.93
4	80	57.537	6.769	172	Oithona	(1,1.5]	0
4	80	57.537	6.769	172	Oithona	(1.5,2]	0
4	80	57.537	6.769	172	Oithona	(2,2.5]	0
4	80	57.537	6.769	172	Oithona	<0.5	7.192
4	80	57.537	6.769	172	Pseudocalanus	(0.5,1]	9.123
4	80	57.537	6.769	172	Pseudocalanus	(1,1.5]	2.105
4	80	57.537	6.769	172	Pseudocalanus	(1.5,2]	0.702
4	80	57.537	6.769	172	Pseudocalanus	(2,2.5]	0
4	80	57.537	6.769	172	Pseudocalanus	<0.5	0
4	80	57.537	6.769	172	Temora	(0.5,1]	30
4	80	57.537	6.769	172	Temora	(1,1.5]	3.508
4	80	57.537	6.769	172	Temora	(1.5,2]	0
4	80	57.537	6.769	172	Temora	(2,2.5]	0
4	80	57.537	6.769	172	Temora	<0.5	0
4	80	57.537	6.769	172	Calanus	(0.5,1]	0.243
4	80	57.537	6.769	172	Calanus	(1,1.5]	5.077
4	80	57.537	6.769	172	Calanus	(1.5,2]	18.575
4	80	57.537	6.769	172	Calanus	(2,2.5]	0.97
4	80	57.537	6.769	172	Calanus	<0.5	0
4	80	57.537	6.769	172	Oithona	(0.5,1]	4.262
4	80	57.537	6.769	172	Oithona	(1,1.5]	0
4	80	57.537	6.769	172	Oithona	(1.5,2]	0
4	80	57.537	6.769	172	Oithona	(2,2.5]	0
4	80	57.537	6.769	172	Oithona	<0.5	0.243
4	80	57.537	6.769	172	Pseudocalanus	(0.5,1]	2.01
4	80	57.537	6.769	172	Pseudocalanus	(1,1.5]	NA
4	80	57.537	6.769	172	Pseudocalanus	(1.5,2]	0
4	80	57.537	6.769	172	Pseudocalanus	(2,2.5]	0
4	80	57.537	6.769	172	Pseudocalanus	<0.5	0
4	80	57.537	6.769	172	Temora	(0.5,1]	0.814
4	80	57.537	6.769	172	Temora	(1,1.5]	0.624
4	80	57.537	6.769	172	Temora	(1.5,2]	0
4	80	57.537	6.769	172	Temora	(2,2.5]	0
4	80	57.537	6.769	172	Temora	<0.5	0
4	80	57.537	6.769	172	Calanus	(0.5,1]	0.028
4	80	57.537	6.769	172	Calanus	(1,1.5]	0.806
4	80	57.537	6.769	172	Calanus	(1.5,2]	2.277
4	80	57.537	6.769	172	Calanus	(2,2.5]	0.013
4	80	57.537	6.769	172	Calanus	<0.5	0
4	80	57.537	6.769	172	Oithona	(0.5,1]	0.738
4	80	57.537	6.769	172	Oithona	(1,1.5]	0
4	80	57.537	6.769	172	Oithona	(1.5,2]	0
4	80	57.537	6.769	172	Oithona	(2,2.5]	0
4	80	57.537	6.769	172	Oithona	<0.5	0.038
4	80	57.537	6.769	172	Pseudocalanus	(0.5,1]	0.155
4	80	57.537	6.769	172	Pseudocalanus	(1,1.5]	0
4	80	57.537	6.769	172	Pseudocalanus	(1.5,2]	0
4	80	57.537	6.769	172	Pseudocalanus	(2,2.5]	0
4	80	57.537	6.769	172	Pseudocalanus	<0.5	0
4	80	57.537	6.769	172	Temora	(0.5,1]	0.122
4	80	57.537	6.769	172	Temora	(1,1.5]	0
4	80	57.537	6.769	172	Temora	(1.5,2]	0
4	80	57.537	6.769	172	Temora	(2,2.5]	0
4	80	57.537	6.769	172	Temora	<0.5	0
4	55	57.542	6.768	172.333	Calanus	(0.5,1]	14.815
4	55	57.542	6.768	172.333	Calanus	(1,1.5]	17.466
4	55	57.542	6.768	172.333	Calanus	(1.5,2]	36.258
4	55	57.542	6.768	172.333	Calanus	(2,2.5]	1.949
4	55	57.542	6.768	172.333	Calanus	<0.5	0
4	55	57.542	6.768	172.333	Oithona	(0.5,1]	46.433
4	55	57.542	6.768	172.333	Oithona	(1,1.5]	0
4	55	57.542	6.768	172.333	Oithona	(1.5,2]	0
4	55	57.542	6.768	172.333	Oithona	(2,2.5]	0
4	55	57.542	6.768	172.333	Oithona	<0.5	8.694
4	55	57.542	6.768	172.333	Pseudocalanus	(0.5,1]	37.115
4	55	57.542	6.768	172.333	Pseudocalanus	(1,1.5]	0
4	55	57.542	6.768	172.333	Pseudocalanus	(1.5,2]	0
4	55	57.542	6.768	172.333	Pseudocalanus	(2,2.5]	0
4	55	57.542	6.768	172.333	Pseudocalanus	<0.5	0
4	55	57.542	6.768	172.333	Temora	(0.5,1]	106.823
4	55	57.542	6.768	172.333	Temora	(1,1.5]	9.864
4	55	57.542	6.768	172.333	Temora	(1.5,2]	0
4	55	57.542	6.768	172.333	Temora	(2,2.5]	0
4	55	57.542	6.768	172.333	Temora	<0.5	0
4	55	57.542	6.768	172.333	Calanus	(0.5,1]	0.58
4	55	57.542	6.768	172.333	Calanus	(1,1.5]	1.786
4	55	57.542	6.768	172.333	Calanus	(1.5,2]	9.744
4	55	57.542	6.768	172.333	Calanus	(2,2.5]	0.557
4	55	57.542	6.768	172.333	Calanus	<0.5	0
4	55	57.542	6.768	172.333	Oithona	(0.5,1]	3.155
4	55	57.542	6.768	172.333	Oithona	(1,1.5]	0
4	55	57.542	6.768	172.333	Oithona	(1.5,2]	0
4	55	57.542	6.768	172.333	Oithona	(2,2.5]	0
4	55	57.542	6.768	172.333	Oithona	<0.5	0.093
4	55	57.542	6.768	172.333	Pseudocalanus	(0.5,1]	2.598
4	55	57.542	6.768	172.333	Pseudocalanus	(1,1.5]	0.185
4	55	57.542	6.768	172.333	Pseudocalanus	(1.5,2]	0
4	55	57.542	6.768	172.333	Pseudocalanus	(2,2.5]	0
4	55	57.542	6.768	172.333	Pseudocalanus	<0.5	0
4	55	57.542	6.768	172.333	Temora	(0.5,1]	2.204
4	55	57.542	6.768	172.333	Temora	(1,1.5]	0.487
4	55	57.542	6.768	172.333	Temora	(1.5,2]	0
4	55	57.542	6.768	172.333	Temora	(2,2.5]	0
4	55	57.542	6.768	172.333	Temora	<0.5	0
4	55	57.542	6.768	172.333	Calanus	(0.5,1]	0.074
4	55	57.542	6.768	172.333	Calanus	(1,1.5]	0.905
4	55	57.542	6.768	172.333	Calanus	(1.5,2]	0.933
4	55	57.542	6.768	172.333	Calanus	(2,2.5]	0.042
4	55	57.542	6.768	172.333	Calanus	<0.5	0
4	55	57.542	6.768	172.333	Oithona	(0.5,1]	0.53
4	55	57.542	6.768	172.333	Oithona	(1,1.5]	0
4	55	57.542	6.768	172.333	Oithona	(1.5,2]	0
4	55	57.542	6.768	172.333	Oithona	(2,2.5]	0
4	55	57.542	6.768	172.333	Oithona	<0.5	0.065
4	55	57.542	6.768	172.333	Pseudocalanus	(0.5,1]	0.186
4	55	57.542	6.768	172.333	Pseudocalanus	(1,1.5]	0.01
4	55	57.542	6.768	172.333	Pseudocalanus	(1.5,2]	0
4	55	57.542	6.768	172.333	Pseudocalanus	(2,2.5]	0
4	55	57.542	6.768	172.333	Pseudocalanus	<0.5	0
4	55	57.542	6.768	172.333	Temora	(0.5,1]	0.027
4	55	57.542	6.768	172.333	Temora	(1,1.5]	0.005
4	55	57.542	6.768	172.333	Temora	(1.5,2]	0
4	55	57.542	6.768	172.333	Temora	(2,2.5]	0
4	55	57.542	6.768	172.333	Temora	<0.5	0
4	122	57.541	6.779	174	Calanus	(0.5,1]	6.057
4	122	57.541	6.779	174	Calanus	(1,1.5]	8.624
4	122	57.541	6.779	174	Calanus	(1.5,2]	7.606
4	122	57.541	6.779	174	Calanus	(2,2.5]	0.078
4	122	57.541	6.779	174	Calanus	<0.5	0
4	122	57.541	6.779	174	Oithona	(0.5,1]	15.629
4	122	57.541	6.779	174	Oithona	(1,1.5]	0.078
4	122	57.541	6.779	174	Oithona	(1.5,2]	0
4	122	57.541	6.779	174	Oithona	(2,2.5]	0
4	122	57.541	6.779	174	Oithona	<0.5	0.468
4	122	57.541	6.779	174	Pseudocalanus	(0.5,1]	5.951
4	122	57.541	6.779	174	Pseudocalanus	(1,1.5]	0
4	122	57.541	6.779	174	Pseudocalanus	(1.5,2]	0.312
4	122	57.541	6.779	174	Pseudocalanus	(2,2.5]	0
4	122	57.541	6.779	174	Pseudocalanus	<0.5	0
4	122	57.541	6.779	174	Temora	(0.5,1]	7.679
4	122	57.541	6.779	174	Temora	(1,1.5]	0.692
4	122	57.541	6.779	174	Temora	(1.5,2]	0
4	122	57.541	6.779	174	Temora	(2,2.5]	0
4	122	57.541	6.779	174	Temora	<0.5	0
4	122	57.541	6.779	174	Calanus	(0.5,1]	1.15
4	122	57.541	6.779	174	Calanus	(1,1.5]	4.908
4	122	57.541	6.779	174	Calanus	(1.5,2]	40.845
4	122	57.541	6.779	174	Calanus	(2,2.5]	1.565
4	122	57.541	6.779	174	Calanus	<0.5	0
4	122	57.541	6.779	174	Oithona	(0.5,1]	37.76
4	122	57.541	6.779	174	Oithona	(1,1.5]	0.229
4	122	57.541	6.779	174	Oithona	(1.5,2]	0
4	122	57.541	6.779	174	Oithona	(2,2.5]	0
4	122	57.541	6.779	174	Oithona	<0.5	1.457
4	122	57.541	6.779	174	Pseudocalanus	(0.5,1]	5.781
4	122	57.541	6.779	174	Pseudocalanus	(1,1.5]	0
4	122	57.541	6.779	174	Pseudocalanus	(1.5,2]	0
4	122	57.541	6.779	174	Pseudocalanus	(2,2.5]	0
4	122	57.541	6.779	174	Pseudocalanus	<0.5	0
4	122	57.541	6.779	174	Temora	(0.5,1]	0.448
4	122	57.541	6.779	174	Temora	(1,1.5]	0.702
4	122	57.541	6.779	174	Temora	(1.5,2]	0
4	122	57.541	6.779	174	Temora	(2,2.5]	0
4	122	57.541	6.779	174	Temora	<0.5	0
4	122	57.541	6.779	174	Calanus	(0.5,1]	0.145
4	122	57.541	6.779	174	Calanus	(1,1.5]	0.515
4	122	57.541	6.779	174	Calanus	(1.5,2]	0.851
4	122	57.541	6.779	174	Calanus	(2,2.5]	0.034
4	122	57.541	6.779	174	Calanus	<0.5	0
4	122	57.541	6.779	174	Oithona	(0.5,1]	2.501
4	122	57.541	6.779	174	Oithona	(1,1.5]	0.01
4	122	57.541	6.779	174	Oithona	(1.5,2]	0
4	122	57.541	6.779	174	Oithona	(2,2.5]	0
4	122	57.541	6.779	174	Oithona	<0.5	0.039
4	122	57.541	6.779	174	Pseudocalanus	(0.5,1]	0.08
4	122	57.541	6.779	174	Pseudocalanus	(1,1.5]	0
4	122	57.541	6.779	174	Pseudocalanus	(1.5,2]	0
4	122	57.541	6.779	174	Pseudocalanus	(2,2.5]	0
4	122	57.541	6.779	174	Pseudocalanus	<0.5	0
4	122	57.541	6.779	174	Temora	(0.5,1]	0.08
4	122	57.541	6.779	174	Temora	(1,1.5]	0
4	122	57.541	6.779	174	Temora	(1.5,2]	0
4	122	57.541	6.779	174	Temora	(2,2.5]	0
4	122	57.541	6.779	174	Temora	<0.5	0
4	122	57.541	6.779	174	Calanus	(0.5,1]	0.408
4	122	57.541	6.779	174	Calanus	(1,1.5]	1.99
4	122	57.541	6.779	174	Calanus	(1.5,2]	4.242
4	122	57.541	6.779	174	Calanus	(2,2.5]	0.253
4	122	57.541	6.779	174	Calanus	<0.5	0
4	122	57.541	6.779	174	Oithona	(0.5,1]	3.045
4	122	57.541	6.779	174	Oithona	(1,1.5]	0
4	122	57.541	6.779	174	Oithona	(1.5,2]	0
4	122	57.541	6.779	174	Oithona	(2,2.5]	0
4	122	57.541	6.779	174	Oithona	<0.5	0.31
4	122	57.541	6.779	174	Pseudocalanus	(0.5,1]	0.385
4	122	57.541	6.779	174	Pseudocalanus	(1,1.5]	0
4	122	57.541	6.779	174	Pseudocalanus	(1.5,2]	0
4	122	57.541	6.779	174	Pseudocalanus	(2,2.5]	0
4	122	57.541	6.779	174	Pseudocalanus	<0.5	0
4	122	57.541	6.779	174	Temora	(0.5,1]	0.271
4	122	57.541	6.779	174	Temora	(1,1.5]	0
4	122	57.541	6.779	174	Temora	(1.5,2]	0
4	122	57.541	6.779	174	Temora	(2,2.5]	0
4	122	57.541	6.779	174	Temora	<0.5	0
4	122	57.541	6.779	174	Calanus	(0.5,1]	0.051
4	122	57.541	6.779	174	Calanus	(1,1.5]	0.734
4	122	57.541	6.779	174	Calanus	(1.5,2]	1.801
4	122	57.541	6.779	174	Calanus	(2,2.5]	0.029
4	122	57.541	6.779	174	Calanus	<0.5	0
4	122	57.541	6.779	174	Oithona	(0.5,1]	1.109
4	122	57.541	6.779	174	Oithona	(1,1.5]	0
4	122	57.541	6.779	174	Oithona	(1.5,2]	0
4	122	57.541	6.779	174	Oithona	(2,2.5]	0
4	122	57.541	6.779	174	Oithona	<0.5	0.194
4	122	57.541	6.779	174	Pseudocalanus	(0.5,1]	0.129
4	122	57.541	6.779	174	Pseudocalanus	(1,1.5]	0
4	122	57.541	6.779	174	Pseudocalanus	(1.5,2]	0.037
4	122	57.541	6.779	174	Pseudocalanus	(2,2.5]	0
4	122	57.541	6.779	174	Pseudocalanus	<0.5	0
4	122	57.541	6.779	174	Temora	(0.5,1]	0.112
4	122	57.541	6.779	174	Temora	(1,1.5]	0.104
4	122	57.541	6.779	174	Temora	(1.5,2]	0
4	122	57.541	6.779	174	Temora	(2,2.5]	0
4	122	57.541	6.779	174	Temora	<0.5	0
5	97	56.877	6.279	50	Calanus	(0.5,1]	4.136
5	97	56.877	6.279	50	Calanus	(1,1.5]	4.754
5	97	56.877	6.279	50	Calanus	(1.5,2]	3.446
5	97	56.877	6.279	50	Calanus	(2,2.5]	1.2
5	97	56.877	6.279	50	Calanus	<0.5	0
5	97	56.877	6.279	50	Oithona	(0.5,1]	7.523
5	97	56.877	6.279	50	Oithona	(1,1.5]	0.088
5	97	56.877	6.279	50	Oithona	(1.5,2]	0
5	97	56.877	6.279	50	Oithona	(2,2.5]	0
5	97	56.877	6.279	50	Oithona	<0.5	0.707
5	97	56.877	6.279	50	Pseudocalanus	(0.5,1]	9.94
5	97	56.877	6.279	50	Pseudocalanus	(1,1.5]	0.268
5	97	56.877	6.279	50	Pseudocalanus	(1.5,2]	0
5	97	56.877	6.279	50	Pseudocalanus	(2,2.5]	0
5	97	56.877	6.279	50	Pseudocalanus	<0.5	0
5	97	56.877	6.279	50	Temora	(0.5,1]	23.291
5	97	56.877	6.279	50	Temora	(1,1.5]	3.897
5	97	56.877	6.279	50	Temora	(1.5,2]	0
5	97	56.877	6.279	50	Temora	(2,2.5]	0
5	97	56.877	6.279	50	Temora	<0.5	0
5	97	56.877	6.279	50	Calanus	(0.5,1]	7.125
5	97	56.877	6.279	50	Calanus	(1,1.5]	6.092
5	97	56.877	6.279	50	Calanus	(1.5,2]	13.899
5	97	56.877	6.279	50	Calanus	(2,2.5]	3.567
5	97	56.877	6.279	50	Calanus	<0.5	0
5	97	56.877	6.279	50	Oithona	(0.5,1]	8.168
5	97	56.877	6.279	50	Oithona	(1,1.5]	0
5	97	56.877	6.279	50	Oithona	(1.5,2]	0
5	97	56.877	6.279	50	Oithona	(2,2.5]	0
5	97	56.877	6.279	50	Oithona	<0.5	0.419
5	97	56.877	6.279	50	Pseudocalanus	(0.5,1]	16.579
5	97	56.877	6.279	50	Pseudocalanus	(1,1.5]	0.088
5	97	56.877	6.279	50	Pseudocalanus	(1.5,2]	0
5	97	56.877	6.279	50	Pseudocalanus	(2,2.5]	0
5	97	56.877	6.279	50	Pseudocalanus	<0.5	0
5	97	56.877	6.279	50	Temora	(0.5,1]	69.727
5	97	56.877	6.279	50	Temora	(1,1.5]	9.064
5	97	56.877	6.279	50	Temora	(1.5,2]	0
5	97	56.877	6.279	50	Temora	(2,2.5]	0
5	97	56.877	6.279	50	Temora	<0.5	0
5	97	56.877	6.279	50	Calanus	(0.5,1]	4.878
5	97	56.877	6.279	50	Calanus	(1,1.5]	2.076
5	97	56.877	6.279	50	Calanus	(1.5,2]	22.534
5	97	56.877	6.279	50	Calanus	(2,2.5]	3.606
5	97	56.877	6.279	50	Calanus	<0.5	0
5	97	56.877	6.279	50	Oithona	(0.5,1]	10.229
5	97	56.877	6.279	50	Oithona	(1,1.5]	0
5	97	56.877	6.279	50	Oithona	(1.5,2]	0
5	97	56.877	6.279	50	Oithona	(2,2.5]	0
5	97	56.877	6.279	50	Oithona	<0.5	0.468
5	97	56.877	6.279	50	Pseudocalanus	(0.5,1]	10.278
5	97	56.877	6.279	50	Pseudocalanus	(1,1.5]	0.312
5	97	56.877	6.279	50	Pseudocalanus	(1.5,2]	0
5	97	56.877	6.279	50	Pseudocalanus	(2,2.5]	0
5	97	56.877	6.279	50	Pseudocalanus	<0.5	0
5	97	56.877	6.279	50	Temora	(0.5,1]	50.195
5	97	56.877	6.279	50	Temora	(1,1.5]	8.718
5	97	56.877	6.279	50	Temora	(1.5,2]	0
5	97	56.877	6.279	50	Temora	(2,2.5]	0
5	97	56.877	6.279	50	Temora	<0.5	0
5	88	57.603	6.281	154	Calanus	(0.5,1]	1.774
5	88	57.603	6.281	154	Calanus	(1,1.5]	8.363
5	88	57.603	6.281	154	Calanus	(1.5,2]	13.947
5	88	57.603	6.281	154	Calanus	(2,2.5]	2.77
5	88	57.603	6.281	154	Calanus	<0.5	0
5	88	57.603	6.281	154	Oithona	(0.5,1]	17.953
5	88	57.603	6.281	154	Oithona	(1,1.5]	0
5	88	57.603	6.281	154	Oithona	(1.5,2]	0
5	88	57.603	6.281	154	Oithona	(2,2.5]	0
5	88	57.603	6.281	154	Oithona	<0.5	2.125
5	88	57.603	6.281	154	Pseudocalanus	(0.5,1]	13.392
5	88	57.603	6.281	154	Pseudocalanus	(1,1.5]	0.088
5	88	57.603	6.281	154	Pseudocalanus	(1.5,2]	0.156
5	88	57.603	6.281	154	Pseudocalanus	(2,2.5]	0
5	88	57.603	6.281	154	Pseudocalanus	<0.5	0
5	88	57.603	6.281	154	Temora	(0.5,1]	2.632
5	88	57.603	6.281	154	Temora	(1,1.5]	0.487
5	88	57.603	6.281	154	Temora	(1.5,2]	0
5	88	57.603	6.281	154	Temora	(2,2.5]	0
5	88	57.603	6.281	154	Temora	<0.5	0
5	88	57.603	6.281	154	Calanus	(0.5,1]	0.351
5	88	57.603	6.281	154	Calanus	(1,1.5]	3.158
5	88	57.603	6.281	154	Calanus	(1.5,2]	9.513
5	88	57.603	6.281	154	Calanus	(2,2.5]	1.131
5	88	57.603	6.281	154	Calanus	<0.5	0
5	88	57.603	6.281	154	Oithona	(0.5,1]	7.29
5	88	57.603	6.281	154	Oithona	(1,1.5]	0.5
5	88	57.603	6.281	154	Oithona	(1.5,2]	0
5	88	57.603	6.281	154	Oithona	(2,2.5]	0
5	88	57.603	6.281	154	Oithona	<0.5	0.975
5	88	57.603	6.281	154	Pseudocalanus	(0.5,1]	4.678
5	88	57.603	6.281	154	Pseudocalanus	(1,1.5]	0.078
5	88	57.603	6.281	154	Pseudocalanus	(1.5,2]	0.078
5	88	57.603	6.281	154	Pseudocalanus	(2,2.5]	0
5	88	57.603	6.281	154	Pseudocalanus	<0.5	0
5	88	57.603	6.281	154	Temora	(0.5,1]	0.936
5	88	57.603	6.281	154	Temora	(1,1.5]	0.117
5	88	57.603	6.281	154	Temora	(1.5,2]	0
5	88	57.603	6.281	154	Temora	(2,2.5]	0
5	88	57.603	6.281	154	Temora	<0.5	0
5	88	57.603	6.281	154	Calanus	(0.5,1]	0.033
5	88	57.603	6.281	154	Calanus	(1,1.5]	0.392
5	88	57.603	6.281	154	Calanus	(1.5,2]	0.917
5	88	57.603	6.281	154	Calanus	(2,2.5]	0.158
5	88	57.603	6.281	154	Calanus	<0.5	0
5	88	57.603	6.281	154	Oithona	(0.5,1]	2.414
5	88	57.603	6.281	154	Oithona	(1,1.5]	0
5	88	57.603	6.281	154	Oithona	(1.5,2]	0
5	88	57.603	6.281	154	Oithona	(2,2.5]	0
5	88	57.603	6.281	154	Oithona	<0.5	0.042
5	88	57.603	6.281	154	Pseudocalanus	(0.5,1]	0.55
5	88	57.603	6.281	154	Pseudocalanus	(1,1.5]	0.019
5	88	57.603	6.281	154	Pseudocalanus	(1.5,2]	0
5	88	57.603	6.281	154	Pseudocalanus	(2,2.5]	0
5	88	57.603	6.281	154	Pseudocalanus	<0.5	0
5	88	57.603	6.281	154	Temora	(0.5,1]	0.026
5	88	57.603	6.281	154	Temora	(1,1.5]	0.05
5	88	57.603	6.281	154	Temora	(1.5,2]	0
5	88	57.603	6.281	154	Temora	(2,2.5]	0
5	88	57.603	6.281	154	Temora	<0.5	0
5	88	57.603	6.281	154	Calanus	(0.5,1]	0.068
5	88	57.603	6.281	154	Calanus	(1,1.5]	1.089
5	88	57.603	6.281	154	Calanus	(1.5,2]	1.841
5	88	57.603	6.281	154	Calanus	(2,2.5]	0.1
5	88	57.603	6.281	154	Calanus	<0.5	0
5	88	57.603	6.281	154	Oithona	(0.5,1]	6.135
5	88	57.603	6.281	154	Oithona	(1,1.5]	0.021
5	88	57.603	6.281	154	Oithona	(1.5,2]	0
5	88	57.603	6.281	154	Oithona	(2,2.5]	0
5	88	57.603	6.281	154	Oithona	<0.5	0.118
5	88	57.603	6.281	154	Pseudocalanus	(0.5,1]	0.686
5	88	57.603	6.281	154	Pseudocalanus	(1,1.5]	0.015
5	88	57.603	6.281	154	Pseudocalanus	(1.5,2]	0.007
5	88	57.603	6.281	154	Pseudocalanus	(2,2.5]	0
5	88	57.603	6.281	154	Pseudocalanus	<0.5	0
5	88	57.603	6.281	154	Temora	(0.5,1]	0.07
5	88	57.603	6.281	154	Temora	(1,1.5]	0.052
5	88	57.603	6.281	154	Temora	(1.5,2]	0
5	88	57.603	6.281	154	Temora	(2,2.5]	0
5	88	57.603	6.281	154	Temora	<0.5	0
