# Supplementary material for: Patchiness of plankton ecosystem structure due to nutrient mixing along the shelf edge in the North Sea
Source: Sci Rep. 2025 Jan 7;15:1183. doi: 10.1038/s41598-024-83811-8 (PMC11707148; doi:10.1038/s41598-024-83811-8)
Supplement: Supplementary file 3 — Supplementary Information 3. [file 41598_2024_83811_MOESM3_ESM.xlsx]

## Sheet: epr_data
Description: Mean egg production rates (eggs female−1 day−1) for Centropages typicus and Temora longicornis
transect	station	latitude (°N)	longitude (°E)	bottom depth (m)	typicus_EPR.d	longicornis_EPR.d
1	8	57.84	8.27	520	7.053	2.808
2	13	57.47	7.78	158	26.47	3.73
2	31	57.31	7.78	62	32.18	5.43
2	36	57.36	7.77	73	29.42	2.91
2	40	57.45	7.78	145	46.3	5.64
2	62	57.29	7.76	57	18.58	6.28
3	21	57.21	7.78	54	24.93	5.15
3	25	57.18	7.77	52	31.9	3.13
3	44	57.09	7.25	34	1.89	1.7
3	48	57.45	7.26	131	63.02	9.14
3	50	57.63	7.26	299	22.66	7.13
4	57	57.36	6.78	96	36.89	8.63
4	72	56.82	6.77	36	6.42	3.03
4	73	56.91	6.77	39	26.86	7.89
4	82	57.63	6.78	320	13.63	8.88
4	84	57.81	6.73	354	37.96	4.95
4	110	56.82	6.77	37	12.12	3.42
4	126	57.72	6.78	321	19.03	7.67
4	130	57.32	6.77	83	10.12	7.44
5	90	57.51	6.28	92	20.42	2.85
5	95	57.06	6.28	63	34.04	6.81
5	99	56.7	6.28	50	11.25	8.57
