# Supplementary material for: Patchiness of plankton ecosystem structure due to nutrient mixing along the shelf edge in the North Sea
Source: Sci Rep. 2025 Jan 7;15:1183. doi: 10.1038/s41598-024-83811-8 (PMC11707148; doi:10.1038/s41598-024-83811-8)
Supplement: Supplementary file 4 — Supplementary Information 4. [file 41598_2024_83811_MOESM4_ESM.xlsx]

## Sheet: fvfm_correctedphotoinhibition
Description: Fv/Fm (corrected for photoinhibition)
transect	station	latitude (°N)	longitude (°E)	depth (m)	fvfm*
2	22	57.112	7.749	5	0.346
2	22	57.112	7.749	14	0.377
2	22	57.112	7.749	20	0.448
2	23	57.149	7.76	5	0.351
2	23	57.149	7.76	15	0.432
2	23	57.149	7.76	20	0.444
2	25	57.183	7.771	5	0.393
2	25	57.183	7.771	18	0.478
2	25	57.183	7.771	30	0.407
2	25	57.183	7.771	48	0.386
2	26	57.206	7.781	5	0.379
2	26	57.206	7.781	19	0.473
2	26	57.206	7.781	40	0.399
2	27	57.24	7.77	5	0.351
2	27	57.24	7.77	16	0.471
2	27	57.24	7.77	40	0.416
2	28	57.27	7.757	5	0.374
2	28	57.27	7.757	28	0.4
2	28	57.27	7.757	40	0.363
2	29	57.272	7.754	5	0.379
2	29	57.272	7.754	18	0.441
2	29	57.272	7.754	27	0.411
2	29	57.272	7.754	40	0.294
2	30	57.285	7.764	5	0.362
2	30	57.285	7.764	17	0.401
2	30	57.285	7.764	24	0.359
2	30	57.285	7.764	40	0.333
2	31	57.306	7.781	5	0.382
2	31	57.306	7.781	15	0.383
2	31	57.306	7.781	22	0.363
2	31	57.306	7.781	40	0.347
2	32	57.318	7.77	5	0.354
2	32	57.318	7.77	18	0.376
2	32	57.318	7.77	25	0.377
2	32	57.318	7.77	40	0.367
2	33	57.335	7.763	5	0.362
2	33	57.335	7.763	16	0.398
2	33	57.335	7.763	25	0.339
2	33	57.335	7.763	37	0.429
2	33	57.335	7.763	64	0.329
2	34	57.352	7.78	5	0.386
2	34	57.352	7.78	15	0.418
2	34	57.352	7.78	32	0.416
2	34	57.352	7.78	67	0.31
2	36	57.363	7.77	5	0.369
2	36	57.363	7.77	17	0.384
2	36	57.363	7.77	38	0.379
2	36	57.363	7.77	43	0.313
2	37	57.379	7.767	5	0.41
2	37	57.379	7.767	10	0.408
2	37	57.379	7.767	20	0.393
2	37	57.379	7.767	34	0.394
2	37	57.379	7.767	50	0.218
2	37	57.379	7.767	80	0.204
2	38	57.391	7.762	5	0.421
2	38	57.391	7.762	16	0.437
2	38	57.391	7.762	26	0.395
2	38	57.391	7.762	37	0.382
2	38	57.391	7.762	60	0.274
2	39	57.422	7.774	5	0.441
2	39	57.422	7.774	13	0.468
2	39	57.422	7.774	32	0.396
2	39	57.422	7.774	60	0.287
2	40	57.454	7.777	5	0.388
2	40	57.454	7.777	26	0.439
2	40	57.454	7.777	40	0.357
2	41	57.48	7.764	5	0.379
2	41	57.48	7.764	16	0.407
2	41	57.48	7.764	26	0.414
2	41	57.48	7.764	50	0.277
2	62	57.286	7.762	5	0.312
2	62	57.286	7.762	15	0.345
2	62	57.286	7.762	18	0.383
2	62	57.286	7.762	25	0.361
2	62	57.286	7.762	35	0.414
2	62	57.286	7.762	36	0.42
2	62	57.286	7.762	39	0.375
2	62	57.286	7.762	52	0.347
2	63	57.426	7.761	5	0.278
2	63	57.426	7.761	22	0.368
2	63	57.426	7.761	34	0.358
2	63	57.426	7.761	40	0.343
2	63	57.426	7.761	60	0.217
2	64	57.296	7.786	5	0.317
2	64	57.296	7.786	10	0.317
2	64	57.296	7.786	20	0.363
2	64	57.296	7.786	30	0.399
2	64	57.296	7.786	37	0.397
2	64	57.296	7.786	40	0.345
2	64	57.296	7.786	53	0.343
2	65	57.287	7.768	5	0.393
2	65	57.287	7.768	10	0.341
2	65	57.287	7.768	25	0.331
2	65	57.287	7.768	30	0.36
2	65	57.287	7.768	48	0.453
2	65	57.287	7.768	51	0.335
2	66	57.212	7.757	5	0.307
2	66	57.212	7.757	10	0.328
2	66	57.212	7.757	20	0.4
2	66	57.212	7.757	28	0.458
2	66	57.212	7.757	33	0.439
2	66	57.212	7.757	48	0.458
2	66	57.212	7.757	50	0.353
2	67	57.239	7.752	5	0.365
2	67	57.239	7.752	10	0.343
2	67	57.239	7.752	20	0.382
2	67	57.239	7.752	30	0.439
2	67	57.239	7.752	38	0.413
2	67	57.239	7.752	45	0.418
2	68	57.315	7.758	5	0.352
2	68	57.315	7.758	10	0.338
2	68	57.315	7.758	20	0.414
2	68	57.315	7.758	28	0.414
2	68	57.315	7.758	35	0.365
2	68	57.315	7.758	40	0.369
2	68	57.315	7.758	55	0.312
2	69	57.345	7.764	5	0.339
2	69	57.345	7.764	10	0.318
2	69	57.345	7.764	19	0.372
2	69	57.345	7.764	30	0.413
2	69	57.345	7.764	41	0.339
2	69	57.345	7.764	50	0.299
2	70	57.376	7.762	5	0.334
2	70	57.376	7.762	10	0.333
2	70	57.376	7.762	19	0.389
2	70	57.376	7.762	30	0.356
2	70	57.376	7.762	36	0.339
2	70	57.376	7.762	50	0.277
2	71	57.419	7.759	10	0.349
2	71	57.419	7.759	25	0.322
2	71	57.419	7.759	30	0.397
2	71	57.419	7.759	38	0.386
2	71	57.419	7.759	60	0.185
3	43	57.001	7.264	5	0.396
3	43	57.001	7.264	10	0.4
3	43	57.001	7.264	23	0.497
3	43	57.001	7.264	30	0.474
3	44	57.088	7.254	5	0.444
3	44	57.088	7.254	13	0.393
3	44	57.088	7.254	23	0.505
3	44	57.088	7.254	31	0.447
3	45	57.181	7.265	5	0.376
3	45	57.181	7.265	15	0.459
3	45	57.181	7.265	21	0.439
3	45	57.181	7.265	28	0.493
3	45	57.181	7.265	40	0.407
3	45	57.181	7.265	55	0.396
3	46	57.274	7.275	5	0.429
3	46	57.274	7.275	17	0.422
3	46	57.274	7.275	22	0.42
3	46	57.274	7.275	30	0.426
3	46	57.274	7.275	40	0.276
3	46	57.274	7.275	45	0.281
3	47	57.359	7.275	5	0.41
3	47	57.359	7.275	13	0.44
3	47	57.359	7.275	20	0.403
3	47	57.359	7.275	28	0.416
3	47	57.359	7.275	60	0.202
3	48	57.449	7.262	5	0.377
3	48	57.449	7.262	22	0.421
3	48	57.449	7.262	28	0.399
3	48	57.449	7.262	40	0.364
3	48	57.449	7.262	60	0.15
3	49	57.539	7.274	5	0.364
3	49	57.539	7.274	26	0.474
3	49	57.539	7.274	40	0.219
3	50	57.631	7.263	5	0.426
3	50	57.631	7.263	10	0.446
3	50	57.631	7.263	21	0.489
3	50	57.631	7.263	40	0.27
3	50	57.631	7.263	60	0.15
3	51	57.719	7.259	5	0.416
3	51	57.719	7.259	10	0.417
3	51	57.719	7.259	22	0.477
3	51	57.719	7.259	40	0.362
3	51	57.719	7.259	60	0.15
3	51	57.719	7.259	100	0.15
3	51	57.719	7.259	200	0.15
3	51	57.719	7.259	345	0.15
4	105	56.371	6.781	5	0.39
4	105	56.371	6.781	10	0.376
4	105	56.371	6.781	20	0.434
4	105	56.371	6.781	27	0.423
4	105	56.371	6.781	35	0.437
4	106	56.46	6.77	5	0.362
4	106	56.46	6.77	10	0.379
4	106	56.46	6.77	20	0.415
4	106	56.46	6.77	28	0.496
4	106	56.46	6.77	37	0.313
4	107	56.552	6.771	5	0.327
4	107	56.552	6.771	10	0.347
4	107	56.552	6.771	20	0.397
4	107	56.552	6.771	29	0.471
4	107	56.552	6.771	35	0.424
4	108	56.644	6.776	5	0.361
4	108	56.644	6.776	10	0.364
4	108	56.644	6.776	21	0.423
4	108	56.644	6.776	36	0.41
4	109	56.73	6.77	5	0.392
4	109	56.73	6.77	10	0.387
4	109	56.73	6.77	20	0.408
4	109	56.73	6.77	23	0.486
4	109	56.73	6.77	36	0.42
4	110	56.821	6.765	5	0.379
4	110	56.821	6.765	10	0.398
4	110	56.821	6.765	20	0.505
4	110	56.821	6.765	23	0.493
4	110	56.821	6.765	32	0.437
4	111	56.914	6.772	5	0.373
4	111	56.914	6.772	10	0.397
4	111	56.914	6.772	20	0.396
4	111	56.914	6.772	27	0.474
4	111	56.914	6.772	38	0.436
4	112	57.002	6.775	5	0.41
4	112	57.002	6.775	10	0.393
4	112	57.002	6.775	21	0.504
4	112	57.002	6.775	40	0.351
4	113	57.096	6.772	5	0.415
4	113	57.096	6.772	10	0.4
4	113	57.096	6.772	20	0.448
4	113	57.096	6.772	30	0.398
4	113	57.096	6.772	54	0.37
4	114	57.187	6.773	5	0.404
4	114	57.187	6.773	10	0.39
4	114	57.187	6.773	20	0.45
4	114	57.187	6.773	30	0.436
4	114	57.187	6.773	40	0.341
4	114	57.187	6.773	60	0.307
4	115	57.23	6.773	5	0.384
4	115	57.23	6.773	10	0.411
4	115	57.23	6.773	20	0.404
4	115	57.23	6.773	33	0.412
4	115	57.23	6.773	40	0.395
4	115	57.23	6.773	64	0.266
4	116	57.279	6.773	5	0.417
4	116	57.279	6.773	10	0.399
4	116	57.279	6.773	20	0.445
4	116	57.279	6.773	37	0.458
4	116	57.279	6.773	45	0.376
4	116	57.279	6.773	67	0.233
4	117	57.321	6.777	5	0.4
4	117	57.321	6.777	10	0.379
4	117	57.321	6.777	20	0.421
4	117	57.321	6.777	35	0.437
4	117	57.321	6.777	50	0.375
4	118	57.368	6.778	5	0.366
4	118	57.368	6.778	10	0.372
4	118	57.368	6.778	35	0.392
4	118	57.368	6.778	50	0.41
4	119	57.406	6.771	5	0.387
4	119	57.406	6.771	10	0.34
4	119	57.406	6.771	20	0.414
4	119	57.406	6.771	35	0.412
4	119	57.406	6.771	60	0.345
4	120	57.457	6.775	5	0.339
4	120	57.457	6.775	10	0.365
4	120	57.457	6.775	20	0.396
4	120	57.457	6.775	35	0.424
4	120	57.457	6.775	60	0.202
4	121	57.498	6.789	5	0.372
4	121	57.498	6.789	10	0.366
4	121	57.498	6.789	20	0.415
4	121	57.498	6.789	26	0.438
4	121	57.498	6.789	40	0.378
4	121	57.498	6.789	60	0.186
4	122	57.541	6.779	5	0.382
4	122	57.541	6.779	10	0.371
4	122	57.541	6.779	20	0.411
4	122	57.541	6.779	25	0.429
4	122	57.541	6.779	40	0.293
4	122	57.541	6.779	60	0.15
4	123	57.587	6.769	5	0.435
4	123	57.587	6.769	10	0.425
4	123	57.587	6.769	20	0.464
4	123	57.587	6.769	23	0.494
4	123	57.587	6.769	40	0.27
4	123	57.587	6.769	60	0.15
4	124	57.634	6.778	5	0.433
4	124	57.634	6.778	10	0.42
4	124	57.634	6.778	16	0.493
4	124	57.634	6.778	20	0.451
4	124	57.634	6.778	40	0.31
4	124	57.634	6.778	60	0.15
4	125	57.675	6.78	5	0.43
4	125	57.675	6.78	10	0.433
4	125	57.675	6.78	20	0.448
4	125	57.675	6.78	25	0.493
4	125	57.675	6.78	40	0.333
4	125	57.675	6.78	60	0.15
4	126	57.721	6.775	5	0.404
4	126	57.721	6.775	10	0.419
4	126	57.721	6.775	28	0.514
4	126	57.721	6.775	40	0.257
4	126	57.721	6.775	60	0.15
4	127	57.766	6.766	5	0.421
4	127	57.766	6.766	10	0.475
4	127	57.766	6.766	13	0.486
4	127	57.766	6.766	33	0.432
4	127	57.766	6.766	60	0.259
4	130	57.315	6.772	5	0.376
4	130	57.315	6.772	10	0.388
4	130	57.315	6.772	20	0.416
4	130	57.315	6.772	28	0.428
4	130	57.315	6.772	29	0.409
4	130	57.315	6.772	30	0.422
4	130	57.315	6.772	32	0.414
4	130	57.315	6.772	33	0.431
4	130	57.315	6.772	34	0.428
4	130	57.315	6.772	35	0.42
4	130	57.315	6.772	37	0.433
4	130	57.315	6.772	38	0.419
4	130	57.315	6.772	40	0.421
4	130	57.315	6.772	42	0.455
4	130	57.315	6.772	43	0.472
4	130	57.315	6.772	50	0.335
4	130	57.315	6.772	60	0.268
4	132	57.315	6.769	5	0.358
4	132	57.315	6.769	10	0.382
4	132	57.315	6.769	20	0.422
4	132	57.315	6.769	25	0.403
4	132	57.315	6.769	28	0.458
4	132	57.315	6.769	29	0.406
4	132	57.315	6.769	30	0.407
4	132	57.315	6.769	32	0.411
4	132	57.315	6.769	34	0.392
4	132	57.315	6.769	35	0.428
4	132	57.315	6.769	40	0.386
4	132	57.315	6.769	44	0.361
4	132	57.315	6.769	60	0.253
4	52	57.818	6.759	5	0.424
4	52	57.818	6.759	10	0.43
4	52	57.818	6.759	16	0.443
4	52	57.818	6.759	25	0.433
4	52	57.818	6.759	33	0.444
4	52	57.818	6.759	60	0.169
4	53	57.721	6.775	5	0.394
4	53	57.721	6.775	10	0.419
4	53	57.721	6.775	15	0.425
4	53	57.721	6.775	20	0.415
4	53	57.721	6.775	28	0.452
4	53	57.721	6.775	60	0.15
4	54	57.626	6.776	5	0.407
4	54	57.626	6.776	10	0.417
4	54	57.626	6.776	15	0.399
4	54	57.626	6.776	22	0.425
4	54	57.626	6.776	40	0.332
4	54	57.626	6.776	60	0.15
4	55	57.542	6.768	5	0.399
4	55	57.542	6.768	10	0.384
4	55	57.542	6.768	16	0.414
4	55	57.542	6.768	31	0.442
4	55	57.542	6.768	40	0.336
4	55	57.542	6.768	60	0.239
4	56	57.449	6.771	5	0.404
4	56	57.449	6.771	10	0.427
4	56	57.449	6.771	19	0.412
4	56	57.449	6.771	40	0.385
4	56	57.449	6.771	60	0.296
4	57	57.361	6.775	5	0.392
4	57	57.361	6.775	10	0.427
4	57	57.361	6.775	22	0.41
4	57	57.361	6.775	39	0.415
4	57	57.361	6.775	60	0.222
4	58	57.276	6.781	5	0.385
4	58	57.276	6.781	10	0.383
4	58	57.276	6.781	22	0.361
4	58	57.276	6.781	35	0.44
4	58	57.276	6.781	60	0.275
4	59	57.182	6.766	5	0.356
4	59	57.182	6.766	10	0.359
4	59	57.182	6.766	37	0.4
4	59	57.182	6.766	45	0.317
4	59	57.182	6.766	60	0.274
4	72	56.823	6.766	5	0.353
4	72	56.823	6.766	10	0.382
4	72	56.823	6.766	20	0.417
4	72	56.823	6.766	27	0.481
4	72	56.823	6.766	35	0.444
4	73	56.909	6.772	5	0.357
4	73	56.909	6.772	10	0.367
4	73	56.909	6.772	20	0.443
4	73	56.909	6.772	26	0.458
4	73	56.909	6.772	34	0.441
4	74	56.999	6.775	5	0.372
4	74	56.999	6.775	10	0.387
4	74	56.999	6.775	20	0.425
4	74	56.999	6.775	27	0.468
4	74	56.999	6.775	40	0.437
4	75	57.093	6.776	5	0.385
4	75	57.093	6.776	10	0.395
4	75	57.093	6.776	20	0.409
4	75	57.093	6.776	32	0.418
4	75	57.093	6.776	40	0.437
4	75	57.093	6.776	53	0.393
4	76	57.182	6.778	5	0.387
4	76	57.182	6.778	10	0.399
4	76	57.182	6.778	20	0.372
4	76	57.182	6.778	27	0.4
4	76	57.182	6.778	30	0.373
4	76	57.182	6.778	34	0.393
4	76	57.182	6.778	40	0.358
4	76	57.182	6.778	60	0.278
4	77	57.271	6.769	5	0.334
4	77	57.271	6.769	10	0.354
4	77	57.271	6.769	20	0.402
4	77	57.271	6.769	30	0.404
4	77	57.271	6.769	38	0.38
4	77	57.271	6.769	50	0.209
4	77	57.271	6.769	65	0.233
4	78	57.36	6.778	5	0.324
4	78	57.36	6.778	10	0.367
4	78	57.36	6.778	20	0.395
4	78	57.36	6.778	30	0.398
4	78	57.36	6.778	37	0.406
4	78	57.36	6.778	50	0.367
4	78	57.36	6.778	60	0.224
4	79	57.451	6.778	5	0.324
4	79	57.451	6.778	10	0.359
4	79	57.451	6.778	18	0.387
4	79	57.451	6.778	25	0.41
4	79	57.451	6.778	32	0.45
4	79	57.451	6.778	40	0.298
4	79	57.451	6.778	60	0.381
4	80	57.537	6.769	5	0.294
4	80	57.537	6.769	10	0.361
4	80	57.537	6.769	20	0.392
4	80	57.537	6.769	29	0.421
4	80	57.537	6.769	40	0.353
4	80	57.537	6.769	60	0.15
4	82	57.63	6.777	5	0.339
4	82	57.63	6.777	20	0.462
4	82	57.63	6.777	28	0.481
4	82	57.63	6.777	40	0.347
4	82	57.63	6.777	60	0.15
4	83	57.722	6.774	5	0.402
4	83	57.722	6.774	20	0.405
4	83	57.722	6.774	27	0.481
4	83	57.722	6.774	40	0.384
4	83	57.722	6.774	60	0.18
4	84	57.814	6.731	5	0.408
4	84	57.814	6.731	10	0.422
4	84	57.814	6.731	33	0.451
4	84	57.814	6.731	40	0.427
4	84	57.814	6.731	60	0.338
5	100	56.61	6.282	5	0.386
5	100	56.61	6.282	10	0.394
5	100	56.61	6.282	20	0.43
5	100	56.61	6.282	26	0.473
5	100	56.61	6.282	30	0.42
5	100	56.61	6.282	40	0.433
5	101	56.518	6.28	5	0.42
5	101	56.518	6.28	10	0.388
5	101	56.518	6.28	20	0.486
5	101	56.518	6.28	24	0.47
5	101	56.518	6.28	33	0.354
5	102	56.431	6.289	5	0.402
5	102	56.431	6.289	10	0.423
5	102	56.431	6.289	19	0.482
5	102	56.431	6.289	28	0.42
5	102	56.431	6.289	35	0.307
5	103	56.348	6.299	5	0.407
5	103	56.348	6.299	10	0.359
5	103	56.348	6.299	20	0.458
5	103	56.348	6.299	24	0.458
5	103	56.348	6.299	30	0.448
5	103	56.348	6.299	40	0.421
5	104	56.257	6.293	5	0.376
5	104	56.257	6.293	10	0.385
5	104	56.257	6.293	20	0.442
5	104	56.257	6.293	27	0.477
5	104	56.257	6.293	30	0.404
5	104	56.257	6.293	38	0.4
5	85	57.877	6.266	5	0.385
5	85	57.877	6.266	17	0.428
5	85	57.877	6.266	32	0.454
5	85	57.877	6.266	40	0.382
5	85	57.877	6.266	60	0.15
5	86	57.777	6.275	5	0.348
5	86	57.777	6.275	20	0.427
5	86	57.777	6.275	27	0.39
5	86	57.777	6.275	40	0.369
5	86	57.777	6.275	60	0.15
5	87	57.691	6.28	5	0.35
5	87	57.691	6.28	10	0.364
5	87	57.691	6.28	20	0.395
5	87	57.691	6.28	26	0.451
5	87	57.691	6.28	40	0.415
5	87	57.691	6.28	60	0.27
5	88	57.603	6.281	5	0.327
5	88	57.603	6.281	10	0.358
5	88	57.603	6.281	20	0.428
5	88	57.603	6.281	27	0.467
5	88	57.603	6.281	40	0.365
5	88	57.603	6.281	60	0.321
5	90	57.511	6.28	5	0.371
5	90	57.511	6.28	10	0.346
5	90	57.511	6.28	20	0.452
5	90	57.511	6.28	38	0.448
5	90	57.511	6.28	60	0.242
5	91	57.421	6.281	5	0.393
5	91	57.421	6.281	10	0.391
5	91	57.421	6.281	20	0.403
5	91	57.421	6.281	33	0.43
5	91	57.421	6.281	40	0.366
5	91	57.421	6.281	60	0.305
5	92	57.333	6.281	5	0.359
5	92	57.333	6.281	10	0.393
5	92	57.333	6.281	20	0.415
5	92	57.333	6.281	34	0.423
5	92	57.333	6.281	40	0.418
5	92	57.333	6.281	60	0.212
5	93	57.251	6.275	5	0.411
5	93	57.251	6.275	10	0.371
5	93	57.251	6.275	18	0.421
5	93	57.251	6.275	20	0.41
5	93	57.251	6.275	35	0.413
5	93	57.251	6.275	40	0.403
5	93	57.251	6.275	60	0.237
5	94	57.15	6.286	5	0.43
5	94	57.15	6.286	10	0.415
5	94	57.15	6.286	20	0.409
5	94	57.15	6.286	24	0.408
5	94	57.15	6.286	28	0.405
5	94	57.15	6.286	33	0.387
5	94	57.15	6.286	40	0.339
5	94	57.15	6.286	60	0.344
5	95	57.061	6.283	5	0.386
5	95	57.061	6.283	10	0.408
5	95	57.061	6.283	20	0.423
5	95	57.061	6.283	33	0.455
5	95	57.061	6.283	40	0.439
5	95	57.061	6.283	57	0.407
5	96	56.968	6.291	5	0.385
5	96	56.968	6.291	10	0.4
5	96	56.968	6.291	23	0.458
5	96	56.968	6.291	30	0.415
5	96	56.968	6.291	50	0.418
5	97	56.877	6.279	5	0.375
5	97	56.877	6.279	10	0.424
5	97	56.877	6.279	20	0.422
5	97	56.877	6.279	27	0.452
5	97	56.877	6.279	37	0.426
5	97	56.877	6.279	44	0.411
5	98	56.791	6.288	5	0.37
5	98	56.791	6.288	10	0.388
5	98	56.791	6.288	20	0.421
5	98	56.791	6.288	27	0.47
5	98	56.791	6.288	40	0.368
5	99	56.7	6.28	5	0.397
5	99	56.7	6.28	10	0.385
5	99	56.7	6.28	17	0.475
5	99	56.7	6.28	20	0.44
5	99	56.7	6.28	28	0.412
5	99	56.7	6.28	40	0.365
5	99	56.7	6.28	45	0.358
