# Supplementary material for: Patchiness of plankton ecosystem structure due to nutrient mixing along the shelf edge in the North Sea
Source: Sci Rep. 2025 Jan 7;15:1183. doi: 10.1038/s41598-024-83811-8 (PMC11707148; doi:10.1038/s41598-024-83811-8)
Supplement: Supplementary file 5 — Supplementary Information 5. [file 41598_2024_83811_MOESM5_ESM.xlsx]

## Sheet: Nfluxes
Description: Nutrient flux into the euphotic zone (fno3mmax)
transect	station	latitude (°N)	longitude (°E)	fno3max
1	3	57.74	8.25	0.66
1	4	57.83	8.23	1.1
1	1	57.56	8.23	0.047
1	2	57.65	8.25	0.158
2	9	57.28	7.75	0.229
2	35	57.29	7.75	0.238
2	18	57.48	7.75	0.282
2	34	57.3	7.76	0.29
2	15	57.39	7.74	0.506
2	14	57.36	7.76	1.512
2	17	57.45	7.75	0.015
2	6	57.39	7.75	0.024
2	5	57.57	7.75	0.035
2	8	57.27	7.75	0.037
2	33	57.29	7.76	0.047
2	36	57.32	7.76	0.051
2	39	57.42	7.76	0.066
2	37	57.35	7.75	0.071
2	16	57.42	7.75	0.082
2	12	57.35	7.76	0.083
2	10	57.32	7.76	0.084
2	11	57.33	7.75	0.09
2	38	57.38	7.76	0.109
2	13	57.48	7.75	0.143
2	7	57.27	7.75	0.185
3	19	57.27	7.25	0.305
3	20	57.36	7.25	1.259
3	24	57.72	7.25	0.056
3	22	57.54	7.26	0.057
3	23	57.63	7.25	0.114
3	21	57.45	7.25	0.179
4	72	57.31	6.77	0.224
4	44	57.45	6.78	0.275
4	62	57.4	6.77	0.293
4	30	57.36	6.77	0.296
4	32	57.18	6.76	0.001
4	41	57.18	6.77	0.004
4	31	57.28	6.77	0.019
4	47	57.72	6.77	0.023
4	60	57.28	6.77	0.023
4	69	57.72	6.77	0.025
4	59	57.23	6.77	0.027
4	40	57.09	6.77	0.038
4	43	57.36	6.78	0.038
4	66	57.59	6.77	0.04
4	68	57.67	6.77	0.041
4	28	57.55	6.77	0.044
4	48	57.81	6.77	0.046
4	46	57.63	6.77	0.05
4	71	57.32	6.77	0.051
4	29	57.45	6.77	0.058
4	26	57.72	6.76	0.058
4	58	57.18	6.78	0.066
4	61	57.36	6.77	0.073
4	27	57.63	6.77	0.08
4	67	57.63	6.77	0.095
4	42	57.27	6.77	0.113
4	63	57.45	6.77	0.114
4	64	57.5	6.78	0.126
4	70	57.77	6.77	0.143
4	25	57.81	6.76	0.183
4	65	57.54	6.77	0.192
4	45	57.54	6.77	0.196
5	57	57.06	6.28	0.004
5	55	57.33	6.28	0.028
5	51	57.69	6.28	0.04
5	56	57.24	6.28	0.041
5	52	57.6	6.28	0.048
5	50	57.78	6.28	0.067
5	49	57.87	6.28	0.11
5	54	57.42	6.28	0.188
5	53	57.51	6.28	0.212
